# Supplementary material for: Dimethyl 2,6,8-trimethyl-1,2-dihydroquinoline-2,4-dicarboxylate
Source: Acta Crystallogr Sect E Struct Rep Online. 2010 Oct 23;66(Pt 11):o2891–2. doi: 10.1107/S160053681004153X (PMC3009270; doi:10.1107/S160053681004153X)
Supplement: Supplementary file 2 [file e-66-o2891-Isup2.hkl]

#
# h,k,l, Fc-squared, Fo-squared, sigma(Fo-squared) and status flag
#
data_I
_shelx_title ' s1727 in P 1 21/n 1'
_shelx_refln_list_code          4
_shelx_F_calc_maximum      153.18
_exptl_crystal_F_000       615.91
_reflns_d_resolution_high  0.8107
 
loop_
 _symmetry_equiv_pos_as_xyz
 'x, y, z'
 '-x+1/2, y+1/2, -z+1/2'
 '-x, -y, -z'
 'x-1/2, -y-1/2, z-1/2'
 
_cell_length_a     7.7944
_cell_length_b    23.4621
_cell_length_c     8.2551
_cell_angle_alpha  90.000
_cell_angle_beta   93.729
_cell_angle_gamma  90.000
 
_shelx_F_squared_multiplier     1.000
 
loop_
 _refln_index_h
 _refln_index_k
 _refln_index_l
 _refln_F_squared_calc
 _refln_F_squared_meas
 _refln_F_squared_sigma
 _refln_observed_status
   2   0   0    22988.21    25445.24     88.78 o
   4   0   0      120.39      123.47      6.98 o
   6   0   0      516.46      518.89     16.03 o
   8   0   0        7.82       -2.78      7.68 o
   1   1   0      939.61      980.04     15.88 o
   2   1   0    10677.61    10698.56     70.93 o
   3   1   0     4316.54     4313.81     55.92 o
   4   1   0     1685.88     1737.97     34.53 o
   5   1   0      284.69      295.87     10.92 o
   6   1   0       45.83       49.60      7.33 o
   7   1   0       34.66       46.41      7.28 o
   8   1   0       21.46       13.85      7.48 o
   9   1   0        9.63       17.39      4.65 o
   0   2   0       22.80       34.43      1.67 o
   1   2   0     8209.24     8264.65     47.58 o
   2   2   0     1375.90     1352.66     26.75 o
   3   2   0    12731.02    12904.81     96.72 o
   4   2   0      140.77      184.89      8.09 o
   5   2   0     1436.84     1548.78     32.31 o
   6   2   0       14.93       21.34      6.52 o
   7   2   0       39.02       34.23      7.03 o
   8   2   0       16.79        8.75      7.84 o
   9   2   0        4.55        2.53      4.50 o
   1   3   0     1838.01     1881.76     25.03 o
   2   3   0     6420.43     6381.57     57.84 o
   3   3   0      258.60      313.31      9.56 o
   4   3   0     2369.95     2558.24     51.87 o
   5   3   0      680.62      723.70     19.21 o
   6   3   0        7.83        6.42      6.42 o
   7   3   0       49.74       32.46      7.84 o
   8   3   0        6.25       -7.03      7.03 o
   9   3   0        6.17       -0.15      4.55 o
   0   4   0     6743.38     6730.18     45.40 o
   1   4   0      535.56      546.95     12.54 o
   2   4   0        0.80       -3.89      3.89 o
   3   4   0       15.25       17.70      4.25 o
   4   4   0     2967.99     3162.07     57.89 o
   5   4   0       13.45        5.51      5.97 o
   6   4   0      702.62      735.28     20.02 o
   7   4   0       31.40       18.00      7.08 o
   8   4   0       89.00       85.90      9.40 o
   9   4   0        8.84       21.79      4.75 o
   1   5   0      471.20      501.80     11.73 o
   2   5   0      137.30      157.64      6.67 o
   3   5   0     1350.39     1443.36     28.82 o
   4   5   0       44.64       43.63      5.51 o
   5   5   0       42.09       41.91      6.57 o
   6   5   0        0.12        1.47      6.72 o
   7   5   0      353.55      351.79     14.00 o
   8   5   0       86.09       70.48      8.95 o
   9   5   0       53.25       43.63      5.26 o
   0   6   0    23463.61    21697.75     81.70 o
   1   6   0     1105.96     1159.12     25.58 o
   2   6   0      328.83      344.31     10.21 o
   3   6   0      797.58      828.56     20.07 o
   4   6   0      519.50      615.10     16.33 o
   5   6   0      101.38      133.73      8.24 o
   6   6   0      346.41      353.05     13.50 o
   7   6   0        0.18       -5.61      6.57 o
   8   6   0       31.42       28.77      4.65 o
   9   6   0       56.46       52.33      5.41 o
   1   7   0      953.37     1040.86     21.49 o
   2   7   0      841.81      882.36     19.21 o
   3   7   0       86.41       74.68      5.61 o
   4   7   0       14.68       11.43      5.36 o
   5   7   0        2.00       -6.12      6.12 o
   6   7   0      299.96      326.36     13.40 o
   7   7   0        4.54       -2.48      6.72 o
   8   7   0      223.17      197.79      6.83 o
   9   7   0        1.50       -3.59      4.70 o
   0   8   0      441.78      506.80     14.11 o
   1   8   0      511.84      546.75     15.12 o
   2   8   0       50.44       51.01      4.60 o
   3   8   0     1670.18     1684.78     33.77 o
   4   8   0      369.19      410.34     12.69 o
   5   8   0       54.82       42.57      7.13 o
   6   8   0        2.66        8.60      6.52 o
   7   8   0       33.73       29.73      7.48 o
   8   8   0       21.84       21.54      4.75 o
   9   8   0       10.58        9.96      4.80 o
   1   9   0      626.80      643.72     16.63 o
   2   9   0       53.52       70.07      5.06 o
   3   9   0      136.33      141.82      7.38 o
   4   9   0      267.26      246.02     10.47 o
   5   9   0      115.39      116.13      8.54 o
   6   9   0        0.01        5.36      6.52 o
   7   9   0       28.17       26.34      7.94 o
   8   9   0       17.03       15.98      4.55 o
   9   9   0      103.75      102.84      6.47 o
   0  10   0     3597.41     3961.46     56.32 o
   1  10   0      276.39      265.54      8.60 o
   2  10   0       79.02       70.63      5.61 o
   3  10   0        0.06       -4.75      4.75 o
   4  10   0      336.12      371.76     12.99 o
   5  10   0        0.00       -2.48      6.52 o
   6  10   0      121.25      102.99      8.54 o
   7  10   0       88.10       81.65      8.95 o
   8  10   0        3.97       -4.15      4.30 o
   9  10   0        0.73        3.24      5.01 o
   1  11   0      348.66      358.62     10.87 o
   2  11   0       54.17       64.51      5.71 o
   3  11   0       70.23       66.08      6.52 o
   4  11   0        8.39       10.77      6.22 o
   5  11   0        2.35       14.21      6.42 o
   6  11   0      105.35       99.85      9.25 o
   7  11   0        4.96        1.16      7.23 o
   8  11   0       24.30       28.72      4.90 o
   0  12   0      472.70      550.13     14.61 o
   1  12   0      379.67      417.32     12.24 o
   2  12   0      223.03      242.08      9.25 o
   3  12   0      663.53      766.78     19.26 o
   4  12   0      104.50       84.53      8.14 o
   5  12   0       44.98       34.33      7.48 o
   6  12   0        0.03       -1.72      6.72 o
   7  12   0       12.95       22.75      7.74 o
   8  12   0        0.94        6.83      4.35 o
   1  13   0      562.44      624.56     16.23 o
   2  13   0       85.98       78.97      6.72 o
   3  13   0       36.70       55.16      6.62 o
   4  13   0       16.79       23.86      6.93 o
   5  13   0        0.11       -6.72      6.72 o
   6  13   0       50.91       47.27      7.99 o
   7  13   0       12.26       11.63      4.50 o
   8  13   0        0.33        2.38      4.55 o
   0  14   0      175.88      190.91      9.05 o
   1  14   0      345.02      373.08     12.13 o
   2  14   0       31.92       30.64      6.32 o
   3  14   0      165.40      183.43      9.66 o
   4  14   0      439.55      454.88     14.71 o
   5  14   0       10.72       21.64      6.77 o
   6  14   0       67.87       64.87      8.60 o
   7  14   0        0.61        0.30      4.15 o
   8  14   0       13.03       16.08      5.01 o
   1  15   0      236.16      237.83     10.42 o
   2  15   0       77.87       71.95      7.63 o
   3  15   0      141.58      136.26      8.90 o
   4  15   0      117.57      118.71      9.25 o
   5  15   0       10.57        7.43      6.88 o
   6  15   0       38.79       47.27      8.34 o
   7  15   0        2.92       13.70      4.45 o
   8  15   0       61.76       62.24      5.81 o
   0  16   0      175.17      193.79      9.45 o
   1  16   0      111.29      103.14      7.94 o
   2  16   0       46.23       42.82      6.98 o
   3  16   0      191.13      211.69     10.06 o
   4  16   0      396.32      353.66     14.31 o
   5  16   0      230.83      228.88     11.27 o
   6  16   0      192.42      197.84     11.83 o
   7  16   0        2.83        2.73      4.45 o
   1  17   0        0.51        1.82      6.47 o
   2  17   0      105.35      108.25      8.44 o
   3  17   0      396.53      395.52     14.36 o
   4  17   0      137.17      140.15      9.61 o
   5  17   0        0.36        5.86      7.23 o
   6  17   0        1.71        8.44      4.40 o
   7  17   0       44.44       41.96      5.11 o
   0  18   0     1197.06     1287.99     30.08 o
   1  18   0      157.76      182.92      9.76 o
   2  18   0      284.73      293.04     12.08 o
   3  18   0      143.08      129.38      9.66 o
   4  18   0       62.73       56.83      8.09 o
   5  18   0       13.17       21.49      8.04 o
   6  18   0        3.83       13.20      4.35 o
   7  18   0        0.03       19.41      4.85 o
   1  19   0       95.60      109.41      8.90 o
   2  19   0       53.87       42.82      7.74 o
   3  19   0        4.81       12.99      6.88 o
   4  19   0        6.20       12.69      7.03 o
   5  19   0       26.85       24.88      7.79 o
   6  19   0       55.60       40.40      5.26 o
   7  19   0       18.29        7.38      5.06 o
   0  20   0       11.01       18.96      7.13 o
   1  20   0      714.09      661.06     20.53 o
   2  20   0       48.20       43.13      7.84 o
   3  20   0       61.02       87.21      8.80 o
   4  20   0       14.35       17.49      7.03 o
   5  20   0        2.91        2.48      4.35 o
   6  20   0        7.93        6.22      4.75 o
   1  21   0       45.97       44.69      7.89 o
   2  21   0       17.06       16.74      7.28 o
   3  21   0       49.97       47.93      8.04 o
   4  21   0       24.16       21.18      7.89 o
   5  21   0       45.94       48.23      5.36 o
   6  21   0        1.97        1.11      4.70 o
   0  22   0      470.84      505.19     16.94 o
   1  22   0       13.97        9.30      7.03 o
   2  22   0       86.85       72.86      9.00 o
   3  22   0        0.03        1.57      7.28 o
   4  22   0       35.57       27.96      4.70 o
   5  22   0       35.74       33.12      5.16 o
   6  22   0        2.26        5.86      4.65 o
   1  23   0        6.24       -4.55      7.13 o
   2  23   0        0.22       -5.06      7.18 o
   3  23   0      141.96      151.93     10.62 o
   4  23   0        1.57       -4.25      4.25 o
   5  23   0        0.39        1.11      4.60 o
   0  24   0       60.14       41.10      8.95 o
   1  24   0        6.55       -1.62      7.38 o
   2  24   0        8.93       12.39      4.30 o
   3  24   0       62.55       69.52      5.36 o
   4  24   0       38.20       40.50      5.11 o
   5  24   0       44.04       50.10      5.66 o
   1  25   0        5.75       18.91      4.35 o
   2  25   0        0.40        0.56      4.20 o
   3  25   0        0.14       -0.91      4.60 o
   4  25   0        0.84        3.34      4.65 o
   0  26   0      134.77      138.18      6.52 o
   1  26   0       14.72        8.49      4.60 o
   2  26   0        0.97        0.15      4.35 o
   3  26   0       11.97       18.05      4.85 o
   4  26   0        1.07        8.54      4.95 o
   1  27   0        0.61       -4.50      4.50 o
   2  27   0       44.42       49.14      5.41 o
   3  27   0        1.49       -3.64      4.65 o
   0  28   0        6.23        4.85      4.75 o
   1  28   0        0.23        3.24      4.75 o
   2  28   0        0.03       -1.67      4.70 o
  -9   0   1       88.45      102.94      6.17 o
  -7   0   1      179.78      181.51     10.16 o
  -5   0   1       40.00       48.23      6.27 o
  -3   0   1     2200.80     2341.80     42.27 o
  -1   0   1     1219.33     1226.36     19.92 o
   1   0   1      415.82      416.35      8.85 o
   3   0   1        6.66       14.31      3.94 o
   5   0   1        0.49       -5.61      5.61 o
   7   0   1      137.35      126.60      9.15 o
   9   0   1       14.84       16.38      4.50 o
  -9   1   1        1.66       10.47      4.65 o
  -8   1   1      103.65      114.06      9.96 o
  -7   1   1       40.28       35.75      7.63 o
  -6   1   1      502.27      536.43     16.18 o
  -5   1   1       75.40       77.56      7.03 o
  -4   1   1       21.42       19.87      4.85 o
  -3   1   1     1098.46     1170.14     24.77 o
  -2   1   1     2762.78     2803.40     38.27 o
  -1   1   1     5304.82     5037.10     39.89 o
   0   1   1     1543.25     1321.04     32.38 o
   1   1   1       66.35       67.19      3.24 o
   2   1   1      197.45      205.52      7.13 o
   3   1   1      547.67      626.38     14.81 o
   4   1   1       98.64      107.59      6.17 o
   5   1   1       21.31       25.43      6.27 o
   6   1   1       13.24       13.60      6.72 o
   7   1   1        2.27       10.62      6.67 o
   8   1   1       34.84       42.87      8.19 o
   9   1   1        5.07        7.63      4.55 o
  -9   2   1       29.90       21.34      4.95 o
  -8   2   1       54.18       50.46      8.80 o
  -7   2   1       72.34       55.72      8.19 o
  -6   2   1      719.54      770.72     21.79 o
  -5   2   1       48.97       36.60      6.52 o
  -4   2   1      407.85      417.62     12.24 o
  -3   2   1     1023.66     1062.60     24.12 o
  -2   2   1     2673.08     2634.94     38.02 o
  -1   2   1     3993.78     4010.75     37.21 o
   0   2   1     1572.72     1412.68     39.74 o
   1   2   1     1012.24      985.95     19.67 o
   2   2   1     1225.84     1301.39     27.86 o
   3   2   1      167.59      161.74      6.77 o
   4   2   1     1114.87     1260.14     26.54 o
   5   2   1      156.83      176.15      8.95 o
   6   2   1       26.65       28.77      6.98 o
   7   2   1       16.70        6.52      6.98 o
   8   2   1        5.61       10.97      7.79 o
   9   2   1       20.46       30.69      4.90 o
  -9   3   1        2.88        5.66      4.55 o
  -8   3   1       36.40       33.57      8.04 o
  -7   3   1        2.11       -5.06      6.93 o
  -6   3   1        0.91        1.67      6.52 o
  -5   3   1      415.39      466.21     14.56 o
  -4   3   1       15.38       45.10      5.41 o
  -3   3   1      305.08      346.84     10.67 o
  -2   3   1        0.47       -0.91      3.74 o
  -1   3   1     8930.05     8654.81     57.64 o
   0   3   1      319.89      312.94     14.86 o
   1   3   1     8392.09     7716.64     55.56 o
   2   3   1     1155.07     1196.08     27.50 o
   3   3   1     1126.00     1106.49     25.18 o
   4   3   1      190.82      209.77      8.60 o
   5   3   1       55.25       41.31      6.52 o
   6   3   1        0.51       -2.02      6.67 o
   7   3   1       90.13       76.04      8.70 o
   8   3   1       81.00       84.43      9.25 o
   9   3   1        5.79        2.73      4.70 o
  -9   4   1       37.21       41.10      5.21 o
  -8   4   1        5.28        0.00      7.23 o
  -7   4   1      217.88      226.50     11.07 o
  -6   4   1       94.21       98.44      8.54 o
  -5   4   1      511.97      520.30     15.77 o
  -4   4   1     3970.79     4420.38     69.11 o
  -3   4   1      528.40      550.08     14.46 o
  -2   4   1     1987.84     2031.01     36.10 o
  -1   4   1     3095.64     3011.45     36.81 o
   0   4   1     3617.05     3530.18     59.81 o
   1   4   1     1328.05     1362.72     25.58 o
   2   4   1      236.12      243.85      8.29 o
   3   4   1      427.83      432.28     11.98 o
   4   4   1     1786.91     1940.56     38.07 o
   5   4   1      221.15      227.62      9.96 o
   6   4   1      299.60      339.56     12.94 o
   7   4   1       25.16       20.17      6.83 o
   8   4   1        1.32       -4.10      4.10 o
   9   4   1       85.12       79.58      5.81 o
  -9   5   1        0.33       -0.46      4.65 o
  -8   5   1       41.85       36.25      8.09 o
  -7   5   1        1.51       13.75      6.88 o
  -6   5   1      122.12      128.02      8.90 o
  -5   5   1      173.38      186.51      9.35 o
  -4   5   1      354.27      364.78     11.12 o
  -3   5   1       35.67       34.84      4.50 o
  -2   5   1      634.37      649.89     15.88 o
  -1   5   1        3.09        4.15      3.39 o
   0   5   1      503.54      523.63      9.58 o
   1   5   1       42.05       42.62      3.99 o
   2   5   1     1707.11     1765.37     35.59 o
   3   5   1      474.07      487.34     12.94 o
   4   5   1       31.97       33.22      5.56 o
   5   5   1       82.10       85.24      7.38 o
   6   5   1      282.26      269.68     11.98 o
   7   5   1      125.91      110.83      9.30 o
   8   5   1        5.47        9.35      4.40 o
   9   5   1       21.40       14.21      5.06 o
  -9   6   1        0.36       -0.30      4.55 o
  -8   6   1       73.04       62.49      5.26 o
  -7   6   1        9.75        5.97      6.98 o
  -6   6   1      452.47      421.21     15.52 o
  -5   6   1       99.10      111.69      8.19 o
  -4   6   1      182.26      182.57      8.14 o
  -3   6   1        2.27        1.72      4.04 o
  -2   6   1       20.18       14.00      4.15 o
  -1   6   1     3926.53     4088.67     48.23 o
   0   6   1     2048.34     2077.18     58.47 o
   1   6   1     5935.99     5855.45     57.99 o
   2   6   1      244.47      250.67      8.14 o
   3   6   1      134.62      145.56      6.77 o
   4   6   1       55.69       59.66      6.02 o
   5   6   1        1.12        3.74      5.97 o
   6   6   1        0.25       -4.50      6.98 o
   7   6   1       43.14       34.28      7.68 o
   8   6   1        0.01       -0.15      4.30 o
   9   6   1        4.04       -3.64      4.70 o
  -9   7   1      111.91       88.88      6.17 o
  -8   7   1       45.28       41.91      5.01 o
  -7   7   1       39.06       42.72      7.53 o
  -6   7   1      828.28      806.22     21.79 o
  -5   7   1        0.63       -6.17      6.17 o
  -4   7   1      393.91      393.10     12.99 o
  -3   7   1      703.40      749.59     17.70 o
  -2   7   1       86.92      114.72      5.71 o
  -1   7   1     6781.27     6949.05     66.33 o
   0   7   1     1204.09     1225.27     21.01 o
   1   7   1      102.93       82.31      5.76 o
   2   7   1        3.46        3.49      3.84 o
   3   7   1       89.19       71.90      5.56 o
   4   7   1      973.28     1054.46     23.71 o
   5   7   1      252.71      248.45     11.38 o
   6   7   1       70.58       82.77      8.34 o
   7   7   1       72.88       65.37      8.80 o
   8   7   1       33.78       26.19      4.65 o
   9   7   1        3.29        1.01      4.65 o
  -9   8   1        2.17       -4.80      4.80 o
  -8   8   1       14.79        9.86      4.55 o
  -7   8   1      126.06      113.96      9.61 o
  -6   8   1      129.72      141.92      9.86 o
  -5   8   1        1.22        9.25      6.02 o
  -4   8   1      233.25      214.72      9.40 o
  -3   8   1      966.28     1037.47     23.66 o
  -2   8   1      464.76      540.53     14.51 o
  -1   8   1     1193.05     1285.31     25.63 o
   0   8   1     1237.83     1225.51     18.92 o
   1   8   1      545.71      593.16     15.77 o
   2   8   1      243.81      249.31      8.44 o
   3   8   1     1632.69     1642.16     34.08 o
   4   8   1      189.16      196.42      8.90 o
   5   8   1      253.41      263.16     11.53 o
   6   8   1        5.94       -2.22      6.77 o
   7   8   1        4.61       15.57      6.72 o
   8   8   1        5.19        7.43      4.30 o
   9   8   1        9.01       14.86      4.80 o
  -9   9   1       33.60       25.08      5.11 o
  -8   9   1        7.47       14.66      4.45 o
  -7   9   1        1.96        0.76      6.72 o
  -6   9   1      218.06      217.91     10.87 o
  -5   9   1       66.27       67.60      7.53 o
  -4   9   1     1083.14     1141.73     28.41 o
  -3   9   1       68.94       75.38      5.86 o
  -2   9   1        6.10       10.82      4.25 o
  -1   9   1      150.26      145.31      6.47 o
   0   9   1     2266.83     2258.69     29.39 o
   1   9   1     1388.38     1416.97     34.58 o
   2   9   1      635.56      685.03     16.74 o
   3   9   1       63.94       81.45      6.27 o
   4   9   1       28.59       36.25      6.72 o
   5   9   1       68.08       48.23      7.53 o
   6   9   1       80.74       74.57      8.24 o
   7   9   1        9.61       15.52      7.43 o
   8   9   1       27.94       31.95      4.85 o
   9   9   1        0.01        2.58      5.01 o
  -9  10   1        3.40        1.01      5.01 o
  -8  10   1        5.38        1.31      4.25 o
  -7  10   1       30.33       25.08      7.84 o
  -6  10   1      134.93      147.78      9.61 o
  -5  10   1       22.76       13.75      6.77 o
  -4  10   1       66.69       72.86      7.38 o
  -3  10   1       75.75       77.30      6.42 o
  -2  10   1      103.88      110.02      5.97 o
  -1  10   1        1.42        5.16      3.94 o
   0  10   1     4905.63     5087.46     70.98 o
   1  10   1      135.54      149.30      6.67 o
   2  10   1       40.64       51.22      5.36 o
   3  10   1       67.25       57.84      5.86 o
   4  10   1        1.20       -2.63      5.86 o
   5  10   1       35.36       31.14      6.83 o
   6  10   1       30.42       35.19      7.33 o
   7  10   1        1.40       13.50      6.62 o
   8  10   1       30.98       33.57      4.95 o
  -8  11   1        0.50       -2.88      4.45 o
  -7  11   1        0.63       -0.40      7.18 o
  -6  11   1        7.17        9.05      6.83 o
  -5  11   1      155.60      171.60      9.56 o
  -4  11   1       23.54       11.83      6.37 o
  -3  11   1      187.22      157.80      8.29 o
  -2  11   1      213.02      240.66      8.95 o
  -1  11   1      117.02       96.37      6.02 o
   0  11   1      348.36      366.93      7.90 o
   1  11   1      378.34      411.70     11.83 o
   2  11   1        5.50        3.19      4.65 o
   3  11   1       61.26       56.17      6.32 o
   4  11   1       25.62       22.60      6.42 o
   5  11   1       94.84       92.57      8.34 o
   6  11   1       22.36       30.13      7.13 o
   7  11   1        8.82       17.85      7.08 o
   8  11   1        6.98        1.37      4.50 o
  -8  12   1        0.02        0.15      4.55 o
  -7  12   1       11.41       24.37      7.13 o
  -6  12   1       37.38       36.05      8.14 o
  -5  12   1       37.71       28.21      7.18 o
  -4  12   1        8.59       11.12      6.37 o
  -3  12   1       94.31       84.23      7.28 o
  -2  12   1       82.15       84.59      6.52 o
  -1  12   1      330.24      405.38     12.08 o
   0  12   1      694.18      714.32     12.85 o
   1  12   1      132.04      167.25      7.53 o
   2  12   1        1.90       -5.31      5.31 o
   3  12   1        4.10        4.75      5.61 o
   4  12   1       10.48       16.33      6.62 o
   5  12   1       61.44       46.01      8.14 o
   6  12   1        0.65       -7.03      7.03 o
   7  12   1       16.46       15.07      7.53 o
   8  12   1        1.90        5.36      4.55 o
  -8  13   1      170.16      166.69      6.98 o
  -7  13   1       14.98       15.77      4.65 o
  -6  13   1      372.68      368.98     14.41 o
  -5  13   1        1.68       -1.57      7.13 o
  -4  13   1       11.87       12.69      6.42 o
  -3  13   1      114.98      125.99      7.94 o
  -2  13   1      504.12      510.80     14.76 o
  -1  13   1       29.62       17.85      5.21 o
   0  13   1      181.83      199.70      6.45 o
   1  13   1       34.08       54.65      5.92 o
   2  13   1       96.66      103.90      7.03 o
   3  13   1       16.47       24.32      6.47 o
   4  13   1      178.50      182.22      9.61 o
   5  13   1        2.53        8.80      6.57 o
   6  13   1       86.81       76.29      8.90 o
   7  13   1        4.79       11.73      4.35 o
   8  13   1        0.77        7.38      4.65 o
  -8  14   1       40.42       40.75      5.16 o
  -7  14   1        0.89        6.52      4.35 o
  -6  14   1      266.83      250.07     12.39 o
  -5  14   1      123.99      121.44      9.20 o
  -4  14   1      313.96      317.97     13.09 o
  -3  14   1      123.04      134.74      8.85 o
  -2  14   1      122.93      120.53      7.68 o
  -1  14   1        0.07       11.22      5.06 o
   0  14   1       18.43       20.50      3.95 o
   1  14   1      130.64      161.03      7.79 o
   2  14   1      119.86      126.95      7.94 o
   3  14   1       65.85       82.71      7.48 o
   4  14   1       39.46       40.40      7.38 o
   5  14   1        0.42       -6.47      6.47 o
   6  14   1        7.14        5.66      7.33 o
   7  14   1        7.14       17.39      4.30 o
   8  14   1        3.74        6.93      4.55 o
  -8  15   1       18.73       19.16      4.95 o
  -7  15   1       67.30       63.96      5.41 o
  -6  15   1      125.17      132.06     10.26 o
  -5  15   1      348.13      339.10     14.16 o
  -4  15   1      315.08      304.16     12.69 o
  -3  15   1        0.07       -1.31      6.32 o
  -2  15   1        0.12       11.73      6.27 o
  -1  15   1       31.89       37.62      6.57 o
   0  15   1      150.02      145.11      7.26 o
   1  15   1       14.91       13.55      5.97 o
   2  15   1       19.81       21.23      6.62 o
   3  15   1        3.55       -5.97      5.97 o
   4  15   1       21.01       38.17      7.03 o
   5  15   1        3.15        9.25      7.03 o
   6  15   1        2.62       -0.40      6.88 o
   7  15   1       21.50       20.12      4.65 o
   8  15   1        2.28        6.62      4.85 o
  -8  16   1       72.97       65.68      6.07 o
  -7  16   1        0.04        3.29      4.45 o
  -6  16   1      490.25      516.21     18.00 o
  -5  16   1      232.44      205.67     11.38 o
  -4  16   1      250.24      228.93     11.63 o
  -3  16   1      741.98      788.67     22.30 o
  -2  16   1       89.64       87.77      7.74 o
  -1  16   1       20.12       23.81      6.57 o
   0  16   1      942.57      963.20     21.54 o
   1  16   1      146.96      126.45      8.54 o
   2  16   1        3.74        1.82      6.07 o
   3  16   1       30.88       24.37      6.72 o
   4  16   1        4.57        5.71      7.03 o
   5  16   1        4.51       -6.42      6.62 o
   6  16   1        0.66       10.57      7.33 o
   7  16   1        0.00        8.85      4.45 o
  -7  17   1       24.11       28.77      5.11 o
  -6  17   1        7.19       11.07      4.30 o
  -5  17   1        0.72       -2.22      7.03 o
  -4  17   1      249.93      247.23     11.98 o
  -3  17   1        0.89        9.00      6.83 o
  -2  17   1     1087.12     1019.17     27.45 o
  -1  17   1      221.82      224.84     10.47 o
   0  17   1      240.78      250.58      7.99 o
   1  17   1      143.08      146.98      9.05 o
   2  17   1       48.33       37.41      7.33 o
   3  17   1        5.07        8.19      6.57 o
   4  17   1        0.06        1.67      6.52 o
   5  17   1       32.15       23.91      8.29 o
   6  17   1        7.02        4.20      4.35 o
   7  17   1        1.62       -0.81      4.65 o
  -7  18   1       59.73       59.56      5.61 o
  -6  18   1        1.43        6.32      4.30 o
  -5  18   1      280.45      254.51     13.35 o
  -4  18   1       97.02      108.30      9.15 o
  -3  18   1      173.77      171.24     10.21 o
  -2  18   1       75.32       88.12      8.44 o
  -1  18   1       66.23       65.37      7.94 o
   0  18   1       33.60       32.83      5.08 o
   1  18   1       27.51       27.35      7.08 o
   2  18   1       18.93       20.17      7.18 o
   3  18   1      116.94      114.72      9.40 o
   4  18   1       45.91       55.72      7.68 o
   5  18   1        5.46       -3.89      7.58 o
   6  18   1        1.19        2.02      4.35 o
   7  18   1       25.14       32.66      5.06 o
  -7  19   1       24.34       31.30      5.26 o
  -6  19   1        1.73        6.72      4.50 o
  -5  19   1       24.95       17.29      8.04 o
  -4  19   1       65.42       57.84      8.44 o
  -3  19   1      323.50      313.42     13.15 o
  -2  19   1       66.67       58.85      8.24 o
  -1  19   1      983.83      952.58     25.48 o
   0  19   1       24.29       32.21      5.31 o
   1  19   1       24.11       32.76      7.38 o
   2  19   1       57.20       56.12      8.04 o
   3  19   1        4.68       -5.06      6.98 o
   4  19   1      131.47      140.15     10.26 o
   5  19   1        1.93        7.33      7.38 o
   6  19   1        0.20       -0.30      4.45 o
   7  19   1        9.54        5.76      5.01 o
  -6  20   1        0.96        8.54      4.45 o
  -5  20   1        0.10       -4.30      4.30 o
  -4  20   1       42.11       44.69      8.44 o
  -3  20   1        3.00       13.45      7.03 o
  -2  20   1      460.95      430.31     15.47 o
  -1  20   1       25.37       13.45      7.74 o
   0  20   1      450.68      448.59     12.92 o
   1  20   1       87.04      101.37      8.90 o
   2  20   1      265.33      282.78     12.74 o
   3  20   1        7.83       15.72      7.18 o
   4  20   1       87.81       94.65      9.25 o
   5  20   1       35.71       37.67      4.80 o
   6  20   1       50.57       50.81      5.31 o
  -6  21   1        1.89       -1.31      4.70 o
  -5  21   1       27.65       14.81      4.75 o
  -4  21   1       10.11        8.44      7.38 o
  -3  21   1        8.63       10.82      7.18 o
  -2  21   1        4.22       -4.90      7.18 o
  -1  21   1        2.64        2.02      6.98 o
   0  21   1      215.78      216.10     13.73 o
   1  21   1       94.05       94.39      9.25 o
   2  21   1      268.44      269.08     12.94 o
   3  21   1       48.97       53.90      8.75 o
   4  21   1       70.09       97.28      9.56 o
   5  21   1        8.17        9.56      4.65 o
   6  21   1        0.31        7.68      4.65 o
  -6  22   1        4.86       12.94      4.85 o
  -5  22   1       11.32       16.08      4.65 o
  -4  22   1        6.45       13.35      4.20 o
  -3  22   1        8.01       10.62      7.33 o
  -2  22   1        1.02        8.54      7.08 o
  -1  22   1        4.90        8.29      7.13 o
   0  22   1       68.85       72.49      6.18 o
   1  22   1      121.71      133.68      9.61 o
   2  22   1        1.92       12.29      7.28 o
   3  22   1      107.54       89.39      9.81 o
   4  22   1        5.48        3.64      4.40 o
   5  22   1       43.56       54.60      5.41 o
   6  22   1        5.06        6.83      5.01 o
  -5  23   1        0.05        0.81      4.60 o
  -4  23   1        8.09        3.49      4.40 o
  -3  23   1        7.41       10.06      4.20 o
  -2  23   1      140.98      109.71     10.06 o
  -1  23   1       31.85       34.73      8.14 o
   0  23   1        3.77       10.03     14.33 o
   1  23   1       10.30       -6.12      7.33 o
   2  23   1       77.01       64.97      8.85 o
   3  23   1      115.11      108.85      5.92 o
   4  23   1       32.77       36.76      4.90 o
   5  23   1       47.84       50.61      5.51 o
  -5  24   1        7.79        5.31      4.85 o
  -4  24   1        0.22        0.15      4.65 o
  -3  24   1       22.90       23.36      4.80 o
  -2  24   1        4.66        4.60      4.35 o
  -1  24   1       13.75       15.72      7.58 o
   0  24   1       19.18       20.87     10.19 o
   1  24   1        5.00        4.04      7.23 o
   2  24   1       29.72       25.63      4.75 o
   3  24   1       30.39       20.22      4.65 o
   4  24   1       57.61       56.27      5.31 o
   5  24   1       13.85       14.61      5.16 o
  -4  25   1       59.61       57.33      5.71 o
  -3  25   1        4.83        6.93      4.35 o
  -2  25   1       11.53        4.60      4.40 o
  -1  25   1       69.17       74.88      5.36 o
   0  25   1        0.11       -1.38      3.84 o
   1  25   1        1.78        7.18      4.40 o
   2  25   1        1.30       -4.25      4.25 o
   3  25   1       10.72       12.89      4.65 o
   4  25   1        0.01        3.69      4.60 o
  -4  26   1       27.65       38.58      5.36 o
  -3  26   1        2.74       14.41      4.50 o
  -2  26   1        0.19       -3.03      4.30 o
  -1  26   1        1.14        2.22      4.45 o
   0  26   1        1.04        1.34      4.02 o
   1  26   1        0.00       13.75      4.35 o
   2  26   1        1.41        2.28      4.35 o
   3  26   1        0.15       -3.34      4.50 o
   4  26   1       16.48       25.68      5.16 o
  -3  27   1        1.24        5.46      4.60 o
  -2  27   1       16.99       20.07      4.80 o
  -1  27   1        2.24       12.59      4.55 o
   0  27   1       14.33       14.16      6.98 o
   1  27   1        0.59       -4.40      4.40 o
   2  27   1        1.46        1.92      4.75 o
   3  27   1       28.44       26.14      5.46 o
  -2  28   1        1.85       -1.37      4.80 o
  -1  28   1        2.38       -1.62      4.65 o
   0  28   1        0.06        7.08      3.51 o
   1  28   1        1.75        5.26      4.60 o
   2  28   1       12.44       13.30      4.95 o
  -8   0   2       37.86       37.46      8.14 o
  -6   0   2       10.96        7.68      6.83 o
  -4   0   2       38.89       32.81      5.21 o
  -2   0   2     2454.95     2484.58     40.45 o
   0   0   2    14171.87    11729.92    207.19 o
   2   0   2     3604.84     3373.71     47.98 o
   4   0   2        3.09        4.35      4.95 o
   6   0   2        0.06       -0.30      6.37 o
   8   0   2        9.95        3.08      4.35 o
  -9   1   2        0.04        0.30      4.45 o
  -8   1   2        6.84        5.66      7.53 o
  -7   1   2      247.82      249.16     12.13 o
  -6   1   2       28.36       34.78      6.98 o
  -5   1   2       82.92       83.27      7.23 o
  -4   1   2        9.78       18.81      4.85 o
  -3   1   2      130.68      160.58      6.83 o
  -2   1   2      434.56      375.76     10.31 o
  -1   1   2      324.36      285.51      8.04 o
   0   1   2      567.09      484.30     35.90 o
   1   1   2     1249.36     1071.20     24.98 o
   2   1   2       13.56       21.34      4.04 o
   3   1   2      120.84      115.33      6.07 o
   4   1   2       55.38       73.66      6.32 o
   5   1   2      208.39      205.37      9.96 o
   6   1   2       38.77       53.49      7.18 o
   7   1   2       17.96       10.72      7.18 o
   8   1   2       42.43       41.86      4.95 o
   9   1   2       17.71       11.02      4.90 o
  -9   2   2       40.78       39.79      5.21 o
  -8   2   2        0.03        4.45      6.88 o
  -7   2   2       22.50       42.62      7.23 o
  -6   2   2       11.12       15.22      6.77 o
  -5   2   2       38.88       32.41      6.42 o
  -4   2   2       29.08       31.55      5.26 o
  -3   2   2      186.95      201.07      8.04 o
  -2   2   2       81.59       74.17      5.06 o
  -1   2   2     1849.23     1682.20     30.13 o
   0   2   2     1813.88     1546.32     25.13 o
   1   2   2        1.14       -0.30      3.49 o
   2   2   2      115.68      101.57      5.61 o
   3   2   2      196.95      168.97      6.83 o
   4   2   2      463.56      476.97     13.90 o
   5   2   2      739.58      715.82     19.92 o
   6   2   2        6.44       10.82      6.67 o
   7   2   2        0.85       -7.08      7.08 o
   8   2   2        7.60        6.77      4.35 o
   9   2   2        1.25       -4.75      4.75 o
  -9   3   2        0.01       -2.07      4.45 o
  -8   3   2        7.92        1.62      7.33 o
  -7   3   2       36.92       60.52      8.29 o
  -6   3   2      454.56      462.67     16.03 o
  -5   3   2      150.97      139.44      8.09 o
  -4   3   2       29.88       18.56      5.11 o
  -3   3   2        5.89       12.74      4.04 o
  -2   3   2      306.47      340.92     10.06 o
  -1   3   2       32.35       23.51      3.84 o
   0   3   2     2641.73     2284.62     66.81 o
   1   3   2     1425.14     1344.22     28.72 o
   2   3   2      540.08      484.46     12.74 o
   3   3   2       97.05       98.64      5.51 o
   4   3   2      306.58      298.25     10.77 o
   5   3   2      209.69      187.78      9.76 o
   6   3   2        0.20       -3.94      6.67 o
   7   3   2       14.15        2.88      6.98 o
   8   3   2      196.03      184.34      6.77 o
   9   3   2       10.42       12.29      4.85 o
  -9   4   2        4.72       -2.28      4.50 o
  -8   4   2       21.39       12.79      4.40 o
  -7   4   2       16.80       23.31      7.33 o
  -6   4   2       61.53       54.00      7.79 o
  -5   4   2      101.02      105.01      7.89 o
  -4   4   2      765.65      775.37     20.17 o
  -3   4   2       52.70       48.84      5.01 o
  -2   4   2     2130.34     2035.16     39.44 o
  -1   4   2       35.92       39.54      4.20 o
   0   4   2      722.61      627.81     13.37 o
   1   4   2       13.29        3.84      3.94 o
   2   4   2      841.99      815.82     18.50 o
   3   4   2      531.63      455.23     13.09 o
   4   4   2       87.00       83.78      6.67 o
   5   4   2       72.62       64.56      7.38 o
   6   4   2       39.62       46.92      7.23 o
   7   4   2        2.74       -6.93      6.93 o
   8   4   2       37.16       35.90      4.90 o
   9   4   2        1.21        2.17      4.65 o
  -9   5   2       18.86       19.82      4.85 o
  -8   5   2       20.10       14.31      4.35 o
  -7   5   2      319.68      334.40     13.80 o
  -6   5   2      298.04      299.61     13.04 o
  -5   5   2      428.28      416.30     14.06 o
  -4   5   2      620.77      631.33     17.09 o
  -3   5   2       56.84       58.40      5.16 o
  -2   5   2        2.94       -1.06      3.79 o
  -1   5   2      145.22      118.81      5.76 o
   0   5   2     1362.52     1290.60     24.95 o
   1   5   2       92.35       98.64      5.71 o
   2   5   2       89.78       86.25      5.01 o
   3   5   2        1.35        1.01      4.35 o
   4   5   2      109.74      111.48      7.23 o
   5   5   2       11.33        5.97      6.27 o
   6   5   2       39.52       37.36      7.33 o
   7   5   2       29.92       23.51      7.48 o
   8   5   2        4.10        1.87      4.45 o
   9   5   2       38.26       34.33      5.31 o
  -9   6   2       10.66       10.82      5.01 o
  -8   6   2       16.53       17.59      4.50 o
  -7   6   2      121.29      143.69      9.91 o
  -6   6   2       25.48       23.66      7.08 o
  -5   6   2        5.80        8.60      6.57 o
  -4   6   2       48.06       47.88      5.97 o
  -3   6   2      827.64      848.69     21.29 o
  -2   6   2      949.45      947.78     23.61 o
  -1   6   2     2039.31     1823.87     36.10 o
   0   6   2     2312.72     2272.37     53.14 o
   1   6   2        2.16        7.18      3.79 o
   2   6   2      860.06      855.86     20.12 o
   3   6   2      208.09      216.70      8.80 o
   4   6   2       30.84       28.41      5.76 o
   5   6   2        5.20       10.57      6.32 o
   6   6   2       19.73       32.91      7.28 o
   7   6   2      258.24      258.71     12.24 o
   8   6   2        0.61       -3.79      4.35 o
   9   6   2        7.57        8.49      4.90 o
  -9   7   2        4.27       10.26      4.45 o
  -8   7   2       32.49       33.22      4.85 o
  -7   7   2       79.68       68.36      8.70 o
  -6   7   2       16.28       14.86      7.33 o
  -5   7   2       32.78       25.18      6.83 o
  -4   7   2        3.74       15.88      5.61 o
  -3   7   2      237.12      272.31      9.35 o
  -2   7   2     1309.00     1432.54     29.58 o
  -1   7   2      159.04      155.77      6.62 o
   0   7   2      811.76      871.70     14.05 o
   1   7   2     1048.25      990.76     23.31 o
   2   7   2        8.51       11.53      4.35 o
   3   7   2        8.13       10.67      4.65 o
   4   7   2       27.25       30.08      5.92 o
   5   7   2       56.70       48.28      7.23 o
   6   7   2       12.01        3.89      6.62 o
   7   7   2        0.03       12.08      6.88 o
   8   7   2      106.65      102.08      5.92 o
  -9   8   2        8.96       23.21      4.80 o
  -8   8   2       30.34       24.62      4.65 o
  -7   8   2       12.98        8.54      7.33 o
  -6   8   2      575.84      566.62     18.00 o
  -5   8   2      124.75      140.96      8.60 o
  -4   8   2       26.32       20.58      5.97 o
  -3   8   2       27.18       30.69      5.06 o
  -2   8   2        5.94        7.28      4.40 o
  -1   8   2       51.03       51.67      4.55 o
   0   8   2     1252.29     1248.67     18.55 o
   1   8   2       44.02       53.44      4.75 o
   2   8   2       95.34       95.51      5.76 o
   3   8   2      316.28      359.22     11.38 o
   4   8   2        0.74       10.62      5.81 o
   5   8   2      326.08      341.32     12.99 o
   6   8   2      131.50      119.57      9.10 o
   7   8   2       17.48       21.59      7.23 o
   8   8   2       30.11       25.89      4.95 o
  -9   9   2        6.28       10.06      5.01 o
  -8   9   2        5.00        7.23      4.45 o
  -7   9   2       15.50       20.43      7.68 o
  -6   9   2       94.01       83.83      8.65 o
  -5   9   2       92.23       88.23      8.34 o
  -4   9   2       66.42       60.52      6.98 o
  -3   9   2      122.22      113.45      6.77 o
  -2   9   2      130.35      167.81      7.38 o
  -1   9   2     1390.40     1502.77     30.49 o
   0   9   2       65.97       64.14     10.24 o
   1   9   2      253.52      316.90     10.26 o
   2   9   2      102.14      101.12      6.07 o
   3   9   2     1117.99     1149.31     27.50 o
   4   9   2      129.60      132.26      8.39 o
   5   9   2      270.86      263.77     11.53 o
   6   9   2        2.77        2.68      6.72 o
   7   9   2        0.75       12.18      6.93 o
   8   9   2        0.48       -4.50      4.50 o
  -8  10   2       24.90       26.90      4.80 o
  -7  10   2      121.93       94.95      9.61 o
  -6  10   2       36.00       19.36      7.63 o
  -5  10   2       41.47       42.67      7.38 o
  -4  10   2       11.88       14.51      6.12 o
  -3  10   2      108.13      105.52      7.23 o
  -2  10   2      706.19      734.32     19.06 o
  -1  10   2       25.63       34.58      4.85 o
   0  10   2      220.07      179.44      5.52 o
   1  10   2        0.06        3.74      4.25 o
   2  10   2      614.66      625.32     16.23 o
   3  10   2       81.90       85.80      7.03 o
   4  10   2      304.45      326.06     12.18 o
   5  10   2       71.01       76.24      8.09 o
   6  10   2       12.24       15.27      6.98 o
   7  10   2      120.97      119.98     10.11 o
   8  10   2        8.95       11.38      4.50 o
  -8  11   2       15.37       26.24      4.55 o
  -7  11   2       18.20       16.28      7.84 o
  -6  11   2      161.26      162.45     10.01 o
  -5  11   2       81.64       72.55      7.94 o
  -4  11   2      270.48      276.96     11.48 o
  -3  11   2       29.97       26.49      6.37 o
  -2  11   2      391.67      471.11     13.65 o
  -1  11   2      696.90      655.75     17.75 o
   0  11   2     3925.40     4048.14     45.38 o
   1  11   2      186.35      209.47      8.19 o
   2  11   2     1280.73     1339.36     28.97 o
   3  11   2       23.61       38.88      6.27 o
   4  11   2       31.32       30.94      6.98 o
   5  11   2       21.88       21.13      7.08 o
   6  11   2       15.96       17.49      7.13 o
   7  11   2       23.81       26.70      4.55 o
   8  11   2       26.16       26.85      4.90 o
  -8  12   2       51.52       39.84      5.26 o
  -7  12   2      437.50      427.33     16.13 o
  -6  12   2      115.91      113.30      9.66 o
  -5  12   2      139.77      140.00      9.30 o
  -4  12   2        9.36        6.17      6.72 o
  -3  12   2      837.30      854.60     22.85 o
  -2  12   2      479.07      496.84     14.81 o
  -1  12   2     2125.98     2259.64     51.12 o
   0  12   2      658.59      723.29     13.46 o
   1  12   2        0.10       -4.95      4.95 o
   2  12   2       63.81       61.93      6.62 o
   3  12   2      294.74      294.20     11.58 o
   4  12   2       34.40       28.97      7.33 o
   5  12   2        0.47       -6.67      6.67 o
   6  12   2       10.54       27.61      7.48 o
   7  12   2       57.89       46.67      4.95 o
   8  12   2        2.90        0.15      4.80 o
  -8  13   2       14.17       24.72      4.90 o
  -7  13   2       11.95       13.95      4.55 o
  -6  13   2      201.94      177.66     11.33 o
  -5  13   2      374.08      361.24     14.46 o
  -4  13   2      367.87      364.63     13.35 o
  -3  13   2      193.42      202.08     10.06 o
  -2  13   2       86.56      109.81      7.38 o
  -1  13   2      495.81      582.59     16.74 o
   0  13   2      223.89      216.54     10.82 o
   1  13   2      560.46      588.56     16.84 o
   2  13   2       35.19       33.32      6.57 o
   3  13   2      193.11      173.37      9.20 o
   4  13   2      132.96      109.71      8.75 o
   5  13   2      385.43      385.51     13.75 o
   6  13   2       21.06        0.76      7.68 o
   7  13   2       12.24       12.44      4.40 o
   8  13   2       13.04       22.60      5.11 o
  -8  14   2        7.00        4.60      4.70 o
  -7  14   2      145.52      139.19      6.37 o
  -6  14   2       94.90       77.51      9.76 o
  -5  14   2      153.61      152.18      9.76 o
  -4  14   2       65.31       67.65      8.04 o
  -3  14   2      239.51      244.91     10.82 o
  -2  14   2       50.45       30.59      6.42 o
  -1  14   2       56.21       44.09      6.52 o
   0  14   2       76.61       78.08      4.90 o
   1  14   2       23.83       16.58      6.37 o
   2  14   2      277.18      265.54     11.53 o
   3  14   2      217.55      201.23     10.57 o
   4  14   2       24.38       19.97      7.08 o
   5  14   2       10.07       16.84      6.37 o
   6  14   2      170.57      177.72     10.97 o
   7  14   2        9.17       11.73      4.40 o
   8  14   2      113.14      112.60      6.67 o
  -8  15   2       19.24       21.13      5.06 o
  -7  15   2       30.75       33.07      4.90 o
  -6  15   2       14.01       22.40      7.89 o
  -5  15   2      109.77      111.74      9.20 o
  -4  15   2      127.52      119.98      9.25 o
  -3  15   2      106.63      123.92      8.60 o
  -2  15   2      158.42      150.31      8.70 o
  -1  15   2        0.52        4.55      5.81 o
   0  15   2      127.69      138.18      5.99 o
   1  15   2       66.52       70.48      7.38 o
   2  15   2        0.00       -6.27      6.27 o
   3  15   2        1.15       -0.30      6.52 o
   4  15   2       44.40       60.57      7.68 o
   5  15   2       63.74       67.24      8.39 o
   6  15   2        0.63        7.74      7.13 o
   7  15   2        6.79        9.96      4.60 o
  -7  16   2       11.62       16.84      4.50 o
  -6  16   2      153.61      143.94     11.12 o
  -5  16   2       31.45       17.34      8.04 o
  -4  16   2      294.09      292.64     12.49 o
  -3  16   2       25.47       17.65      6.98 o
  -2  16   2      150.70      150.01      8.85 o
  -1  16   2        0.10       -4.90      6.17 o
   0  16   2        9.05       10.67      4.50 o
   1  16   2        7.74        5.97      6.22 o
   2  16   2       47.91       41.61      7.33 o
   3  16   2        0.21       -6.83      6.83 o
   4  16   2      170.57      171.80     10.21 o
   5  16   2       24.89       34.23      7.89 o
   6  16   2      125.50      123.31      6.12 o
   7  16   2      161.21      144.90      6.77 o
  -7  17   2        0.56        7.33      4.55 o
  -6  17   2       51.01       53.39      5.06 o
  -5  17   2        5.99       -6.02      7.43 o
  -4  17   2       54.39       26.85      7.84 o
  -3  17   2      214.44      193.29     10.26 o
  -2  17   2        4.98       -6.42      6.42 o
  -1  17   2      161.88      174.13      9.56 o
   0  17   2        1.99       -1.77      4.54 o
   1  17   2       55.81       51.22      7.63 o
   2  17   2        8.42       -0.30      6.17 o
   3  17   2       54.45       40.55      8.09 o
   4  17   2        0.53       -3.49      6.88 o
   5  17   2       40.14       31.80      8.34 o
   6  17   2       21.73       30.39      4.80 o
   7  17   2       18.47       26.19      5.01 o
  -7  18   2       18.76       11.17      4.85 o
  -6  18   2        4.65        0.30      4.30 o
  -5  18   2       23.90       20.48      7.68 o
  -4  18   2       85.92       92.42      9.15 o
  -3  18   2      273.02      275.35     12.03 o
  -2  18   2       15.81       23.56      7.23 o
  -1  18   2      377.31      368.07     14.00 o
   0  18   2       21.72       21.68      5.09 o
   1  18   2       44.72       39.49      7.58 o
   2  18   2       23.52       22.35      6.67 o
   3  18   2       51.70       47.07      7.74 o
   4  18   2      111.83      103.75      9.35 o
   5  18   2       47.28       48.08      8.49 o
   6  18   2       39.34       41.56      5.11 o
   7  18   2       13.14       16.23      5.01 o
  -7  19   2        0.63        2.73      4.90 o
  -6  19   2       42.66       42.27      4.95 o
  -5  19   2        9.52       24.27      7.99 o
  -4  19   2       10.90       12.69      7.48 o
  -3  19   2        4.86        1.37      6.57 o
  -2  19   2      155.35      160.02      9.91 o
  -1  19   2       46.44       62.44      8.29 o
   0  19   2      159.38      153.25      6.90 o
   1  19   2        0.21       -6.62      6.62 o
   2  19   2        0.06       -3.59      6.77 o
   3  19   2       77.61       73.16      8.39 o
   4  19   2       62.33       58.35      8.80 o
   5  19   2       32.77       36.05      4.75 o
   6  19   2        1.74       -0.96      4.35 o
  -6  20   2       25.88       29.07      4.85 o
  -5  20   2        1.30        8.95      4.35 o
  -4  20   2        4.14        4.70      7.28 o
  -3  20   2       25.89       14.21      7.89 o
  -2  20   2      167.10      145.00     10.31 o
  -1  20   2       22.47       23.16      7.33 o
   0  20   2      147.81      128.49      6.72 o
   1  20   2        5.67       -6.77      6.77 o
   2  20   2      352.83      353.21     13.65 o
   3  20   2       38.38       44.44      7.63 o
   4  20   2       43.24       34.38      8.80 o
   5  20   2        9.76        3.03      4.55 o
   6  20   2        0.31        3.24      4.55 o
  -6  21   2       13.11        8.04      4.95 o
  -5  21   2       42.45       46.06      5.21 o
  -4  21   2       67.22       75.13      9.40 o
  -3  21   2        0.01        3.84      7.23 o
  -2  21   2       20.18        7.63      7.84 o
  -1  21   2        4.86        3.13      7.03 o
   0  21   2       44.39       40.91      5.65 o
   1  21   2       25.05       34.94      7.79 o
   2  21   2       65.39       62.34      8.60 o
   3  21   2        0.86        1.57      6.88 o
   4  21   2       19.50       20.02      4.50 o
   5  21   2        5.27        3.49      4.45 o
   6  21   2       12.77        6.88      5.11 o
  -6  22   2        2.74       -3.08      4.75 o
  -5  22   2        2.38        1.57      4.60 o
  -4  22   2        4.29        8.80      4.25 o
  -3  22   2       13.04       19.36      7.48 o
  -2  22   2       59.59       60.11      9.40 o
  -1  22   2      136.38      116.94      9.81 o
   0  22   2       19.58       18.27     11.20 o
   1  22   2      167.96      170.64     10.72 o
   2  22   2       34.67       35.44      8.14 o
   3  22   2       29.57       32.41      8.09 o
   4  22   2        2.17       -4.35      4.35 o
   5  22   2       19.21       18.96      4.95 o
  -5  23   2       44.42       47.27      5.36 o
  -4  23   2       13.09       11.58      4.70 o
  -3  23   2       50.33       51.32      5.16 o
  -2  23   2       22.69        9.66      8.14 o
  -1  23   2      129.28      149.96     10.67 o
   0  23   2        0.35       -5.64      5.64 o
   1  23   2        4.07        1.57      7.08 o
   2  23   2       39.25       41.05      8.54 o
   3  23   2        0.01        2.28      4.20 o
   4  23   2        0.02        8.04      4.35 o
   5  23   2        6.23       12.34      4.80 o
  -5  24   2        4.03       -5.06      5.06 o
  -4  24   2        1.56       -4.55      4.55 o
  -3  24   2       18.09        7.48      4.60 o
  -2  24   2        1.10        3.64      4.15 o
  -1  24   2        5.75        2.58      4.30 o
   0  24   2        0.27       -2.77      5.54 o
   1  24   2        5.08        0.56      4.10 o
   2  24   2       42.42       37.11      4.80 o
   3  24   2       11.59        6.22      4.40 o
   4  24   2        0.92        9.05      4.50 o
  -4  25   2       51.76       51.22      5.56 o
  -3  25   2        0.83        1.37      4.45 o
  -2  25   2       14.10        7.94      4.50 o
  -1  25   2        2.76       -3.13      4.30 o
   0  25   2        0.00       -3.09      3.09 o
   1  25   2        2.74        1.01      4.20 o
   2  25   2        0.82        6.37      4.15 o
   3  25   2        8.38        4.20      4.60 o
   4  25   2        0.08       -4.80      4.80 o
  -3  26   2       12.35       15.83      4.80 o
  -2  26   2       23.14       26.95      4.85 o
  -1  26   2        0.15       -4.50      4.50 o
   0  26   2        5.69        8.85      3.39 o
   1  26   2        0.06        3.19      4.50 o
   2  26   2        1.15        2.83      4.35 o
   3  26   2        0.48        1.77      4.40 o
  -3  27   2        4.34       -2.17      5.06 o
  -2  27   2        1.98        3.89      4.65 o
  -1  27   2        0.02       -4.60      4.60 o
   0  27   2        8.54       21.22      7.84 o
   1  27   2        0.00       -1.42      4.50 o
   2  27   2        5.13       -3.59      4.70 o
  -1  28   2        0.77       -0.86      4.70 o
   0  28   2        0.24       -6.17      6.17 o
   1  28   2       18.56       15.98      5.11 o
  -9   0   3      112.23      110.52      6.42 o
  -7   0   3      139.08      132.57     10.01 o
  -5   0   3       26.68       37.97      6.42 o
  -3   0   3      362.15      316.96     10.77 o
  -1   0   3      150.65      135.09      6.17 o
   1   0   3     1513.18     1381.33     32.41 o
   3   0   3       15.82       -3.13      4.70 o
   5   0   3      389.76      380.76     13.40 o
   7   0   3      471.31      454.17     17.19 o
  -9   1   3       11.84        5.56      4.85 o
  -8   1   3       35.99       38.58      4.75 o
  -7   1   3        0.11       -6.93      6.93 o
  -6   1   3      485.87      489.16     16.48 o
  -5   1   3        0.07       -2.28      5.97 o
  -4   1   3      214.80      238.03      9.81 o
  -3   1   3      983.61     1021.34     23.41 o
  -2   1   3       14.18       26.14      4.04 o
  -1   1   3      284.87      303.35      9.05 o
   0   1   3      635.72      655.51     12.54 o
   1   1   3     2458.99     2319.30     41.66 o
   2   1   3     2991.34     2962.51     51.17 o
   3   1   3     1023.63     1077.26     24.82 o
   4   1   3      249.56      227.11      9.45 o
   5   1   3       64.78       64.41      7.68 o
   6   1   3      146.78      171.65      9.91 o
   7   1   3        1.90        5.31      6.72 o
   8   1   3        1.76        3.59      4.50 o
  -9   2   3        9.96       11.63      4.85 o
  -8   2   3       15.51       13.80      4.40 o
  -7   2   3       47.67       53.54      8.04 o
  -6   2   3     1171.35     1174.24     30.54 o
  -5   2   3        3.67       10.42      5.97 o
  -4   2   3       84.29       80.39      6.72 o
  -3   2   3      113.67      103.14      6.52 o
  -2   2   3        3.49        7.28      3.79 o
  -1   2   3     1272.48     1275.86     25.33 o
   0   2   3       47.71       35.83      3.11 o
   1   2   3      369.13      325.60     10.11 o
   2   2   3      206.41      204.97      7.89 o
   3   2   3      329.44      365.90     11.12 o
   4   2   3      164.89      177.97      8.75 o
   5   2   3      551.01      559.69     17.44 o
   6   2   3        4.17        2.28      6.47 o
   7   2   3        0.22        4.20      7.03 o
   8   2   3       13.69       11.78      4.55 o
  -9   3   3       17.03       14.97      4.85 o
  -8   3   3        5.41        4.95      4.45 o
  -7   3   3        4.49        3.24      7.08 o
  -6   3   3       27.61       37.97      7.68 o
  -5   3   3        2.47        5.92      5.81 o
  -4   3   3       59.73       66.38      6.57 o
  -3   3   3     3017.77     3233.46     57.13 o
  -2   3   3      966.45      947.33     20.98 o
  -1   3   3     1796.80     1766.74     36.40 o
   0   3   3      640.84      633.78     20.05 o
   1   3   3     1368.16     1196.94     25.43 o
   2   3   3      316.94      323.63      9.56 o
   3   3   3       31.32       47.27      5.26 o
   4   3   3        0.27        4.60      5.51 o
   5   3   3        0.38       -6.32      6.32 o
   6   3   3      268.21      276.46     12.69 o
   7   3   3       21.35       21.08      7.79 o
   8   3   3        9.07        7.79      4.45 o
  -9   4   3       46.67       46.16      5.46 o
  -8   4   3        0.19        2.98      4.35 o
  -7   4   3      316.68      298.70     13.50 o
  -6   4   3      759.45      756.67     21.39 o
  -5   4   3      217.51      256.33     11.27 o
  -4   4   3      837.06      802.37     21.34 o
  -3   4   3      493.99      566.92     15.27 o
  -2   4   3        5.92        5.16      4.45 o
  -1   4   3      107.30      113.96      5.56 o
   0   4   3      133.79      122.59     10.21 o
   1   4   3      412.20      357.66     10.72 o
   2   4   3      872.29      815.16     18.50 o
   3   4   3        1.30       -4.50      4.50 o
   4   4   3      296.06      328.68     12.34 o
   5   4   3      395.46      394.01     13.85 o
   6   4   3       22.16       27.40      7.53 o
   7   4   3      109.08      108.75      9.15 o
   8   4   3        5.76        9.05      4.40 o
  -9   5   3       24.05       22.70      5.01 o
  -8   5   3      114.62      113.91      5.92 o
  -7   5   3      166.80      152.99     10.67 o
  -6   5   3      766.31      746.25     21.54 o
  -5   5   3        8.63       18.05      6.57 o
  -4   5   3      384.54      373.28     12.74 o
  -3   5   3       29.97       38.73      4.95 o
  -2   5   3        0.09       -1.47      4.10 o
  -1   5   3      391.54      352.19     10.06 o
   0   5   3       52.25       49.77      3.25 o
   1   5   3      400.72      370.50     10.42 o
   2   5   3     1040.89      987.02     23.00 o
   3   5   3       54.84       51.62      5.81 o
   4   5   3       44.26       29.63      6.67 o
   5   5   3      701.74      730.63     20.12 o
   6   5   3      213.08      211.29     10.72 o
   7   5   3       84.91       84.59      9.05 o
   8   5   3        3.06        6.83      4.40 o
  -9   6   3        7.58        8.75      4.90 o
  -8   6   3        0.32        7.13      4.40 o
  -7   6   3       53.70       41.76      8.34 o
  -6   6   3      486.79      482.84     17.34 o
  -5   6   3       10.76        8.95      6.52 o
  -4   6   3      327.62      368.83     12.74 o
  -3   6   3      174.77      168.82      7.94 o
  -2   6   3      511.31      644.78     17.04 o
  -1   6   3       62.58       70.18      5.06 o
   0   6   3      128.21      114.49      6.12 o
   1   6   3      224.50      192.58      7.43 o
   2   6   3      131.42      133.32      6.37 o
   3   6   3       89.19       82.46      6.47 o
   4   6   3       24.04       26.49      6.32 o
   5   6   3      417.44      424.39     15.37 o
   6   6   3       35.74       39.08      7.84 o
   7   6   3        7.64       10.67      7.68 o
   8   6   3       70.55       69.92      5.86 o
  -9   7   3        8.32       10.72      5.06 o
  -8   7   3       54.45       47.07      5.06 o
  -7   7   3      139.40      145.56     10.11 o
  -6   7   3       51.49       53.85      7.68 o
  -5   7   3      179.92      177.46      9.35 o
  -4   7   3      228.76      225.80     10.11 o
  -3   7   3     2520.69     2564.26     55.11 o
  -2   7   3      164.22      162.80      7.33 o
  -1   7   3        0.01       -2.88      4.10 o
   0   7   3       11.96        3.22      2.91 o
   1   7   3       32.98       48.79      4.80 o
   2   7   3       30.96       20.12      5.06 o
   3   7   3      148.79      154.96      7.74 o
   4   7   3      418.46      392.49     13.70 o
   5   7   3      517.93      474.04     15.02 o
   6   7   3        2.40       -5.51      6.72 o
   7   7   3       81.26       80.19      9.25 o
   8   7   3        8.83        8.70      4.80 o
  -8   8   3        0.07        5.11      4.30 o
  -7   8   3        2.75        1.16      7.23 o
  -6   8   3      219.12      169.22     11.43 o
  -5   8   3       39.42       44.24      7.68 o
  -4   8   3       13.33        6.62      6.32 o
  -3   8   3      918.56      921.09     22.30 o
  -2   8   3      381.84      395.07     12.49 o
  -1   8   3     1823.00     1819.42     42.72 o
   0   8   3      110.18      113.31      4.65 o
   1   8   3       28.22       29.68      4.95 o
   2   8   3       16.39       11.73      5.11 o
   3   8   3       79.27       72.91      6.93 o
   4   8   3        4.22       21.08      6.22 o
   5   8   3       57.87       64.67      7.84 o
   6   8   3        6.00       -1.06      6.62 o
   7   8   3       17.82       24.88      7.79 o
   8   8   3       31.36       35.85      5.01 o
  -8   9   3       84.46       89.29      5.76 o
  -7   9   3       41.54       40.60      8.09 o
  -6   9   3        0.49       15.02      6.98 o
  -5   9   3        4.82        4.95      6.47 o
  -4   9   3        5.00       11.22      6.22 o
  -3   9   3       66.57       76.50      6.77 o
  -2   9   3      359.84      424.34     13.35 o
  -1   9   3      249.75      225.29      8.75 o
   0   9   3     2827.80     2894.81     87.27 o
   1   9   3     1031.34     1002.44     23.97 o
   2   9   3     1670.59     1743.23     37.51 o
   3   9   3      133.11      138.43      7.94 o
   4   9   3      107.45       90.75      7.99 o
   5   9   3       51.11       51.32      7.63 o
   6   9   3      121.56      129.79      9.91 o
   7   9   3        3.40       12.34      4.25 o
   8   9   3        5.63        8.49      4.60 o
  -8  10   3        0.73        0.15      4.35 o
  -7  10   3        7.06       -0.81      7.08 o
  -6  10   3        0.77       -6.98      6.98 o
  -5  10   3        0.06       -6.52      6.52 o
  -4  10   3       43.79       50.10      7.13 o
  -3  10   3      143.19      147.28      8.65 o
  -2  10   3      265.81      298.91     10.62 o
  -1  10   3        9.74        9.40      4.70 o
   0  10   3       77.80       72.97      4.25 o
   1  10   3      669.93      647.11     16.63 o
   2  10   3      388.37      410.49     12.99 o
   3  10   3       81.82       82.26      7.33 o
   4  10   3       48.04       44.39      7.28 o
   5  10   3       83.18       86.25      8.70 o
   6  10   3        8.90        1.11      6.72 o
   7  10   3       42.23       38.88      5.01 o
   8  10   3        6.78        5.86      4.70 o
  -8  11   3        1.06        3.34      4.45 o
  -7  11   3      255.69      263.67      7.53 o
  -6  11   3       19.66       24.52      7.23 o
  -5  11   3       11.92       -0.61      6.98 o
  -4  11   3        4.38        3.03      6.27 o
  -3  11   3      133.49      129.58      8.34 o
  -2  11   3       97.21       86.20      7.08 o
  -1  11   3        2.13        4.90      5.01 o
   0  11   3      334.21      331.41     12.99 o
   1  11   3       49.65       58.90      6.22 o
   2  11   3       60.23       59.20      6.77 o
   3  11   3      610.78      620.41     17.70 o
   4  11   3       61.39       62.29      7.74 o
   5  11   3      836.33      836.80     22.60 o
   6  11   3        0.07       -4.55      7.03 o
   7  11   3       42.50       42.22      4.90 o
   8  11   3        3.29       -4.80      4.80 o
  -8  12   3       12.56       18.61      4.80 o
  -7  12   3        1.15        9.15      4.30 o
  -6  12   3        0.09       -7.03      7.03 o
  -5  12   3        8.03       10.01      6.77 o
  -4  12   3        0.00        5.16      6.47 o
  -3  12   3      119.50      130.59      8.39 o
  -2  12   3      160.45      191.97      9.20 o
  -1  12   3       63.09       52.83      6.27 o
   0  12   3       15.92       17.69      3.95 o
   1  12   3        8.13       -0.20      5.51 o
   2  12   3        0.05        9.40      5.86 o
   3  12   3      197.82      195.76     10.26 o
   4  12   3        3.75        0.61      6.83 o
   5  12   3      104.79      110.67      9.20 o
   6  12   3       54.44       49.95      8.24 o
   7  12   3        7.32        6.83      4.40 o
   8  12   3       46.99       42.62      5.71 o
  -8  13   3        9.02        4.95      4.85 o
  -7  13   3       34.90       32.96      4.65 o
  -6  13   3        0.00        8.04      7.28 o
  -5  13   3       14.87       22.90      6.88 o
  -4  13   3       86.96       84.79      8.29 o
  -3  13   3       16.91       23.86      6.67 o
  -2  13   3       58.34       63.25      7.08 o
  -1  13   3        7.07        3.24      5.81 o
   0  13   3      130.39      136.38      5.63 o
   1  13   3       73.48       68.25      7.18 o
   2  13   3      180.41      190.56      9.05 o
   3  13   3       32.38       34.53      7.18 o
   4  13   3       36.86       33.87      7.48 o
   5  13   3      203.52      183.83     10.77 o
   6  13   3      334.89      319.58     13.65 o
   7  13   3      115.71      136.51      6.37 o
  -8  14   3       10.15        6.77      5.01 o
  -7  14   3       14.80       18.15      4.80 o
  -6  14   3        3.39       -1.97      7.33 o
  -5  14   3       88.29       99.35      9.10 o
  -4  14   3       42.31       43.99      7.63 o
  -3  14   3      138.16      150.87      9.30 o
  -2  14   3       37.89       32.41      7.13 o
  -1  14   3       12.41       26.34      6.27 o
   0  14   3        3.85        5.66      4.20 o
   1  14   3      101.72       97.17      7.94 o
   2  14   3       40.83       54.50      7.28 o
   3  14   3       29.28       36.50      7.48 o
   4  14   3        8.77        6.17      6.72 o
   5  14   3       26.22       20.48      7.43 o
   6  14   3        0.12        1.82      4.25 o
   7  14   3        1.29        8.60      4.45 o
  -7  15   3       50.05       49.50      5.31 o
  -6  15   3        5.87       -7.53      7.53 o
  -5  15   3        2.25        0.71      7.08 o
  -4  15   3        5.66       17.29      6.62 o
  -3  15   3       70.40       55.16      8.14 o
  -2  15   3        0.09       -1.11      6.42 o
  -1  15   3        3.42        8.65      6.42 o
   0  15   3      110.37      106.54     10.74 o
   1  15   3       33.57       36.55      6.98 o
   2  15   3       40.39       41.66      7.28 o
   3  15   3       15.92       21.79      6.93 o
   4  15   3        0.04        4.75      6.72 o
   5  15   3      130.48      118.41      9.86 o
   6  15   3      107.67      105.97      5.92 o
   7  15   3        8.43       -1.11      4.70 o
  -7  16   3        3.92       -1.26      4.80 o
  -6  16   3      127.62      138.43      6.22 o
  -5  16   3        2.42       -1.52      6.98 o
  -4  16   3       92.87       84.59      9.00 o
  -3  16   3       27.39       24.67      7.03 o
  -2  16   3      160.83      175.69      9.76 o
  -1  16   3       22.89       16.68      7.18 o
   0  16   3      116.20      107.33      5.83 o
   1  16   3       18.81       24.77      6.88 o
   2  16   3        0.41        4.20      6.52 o
   3  16   3        1.41        5.46      6.57 o
   4  16   3        5.19        4.25      6.83 o
   5  16   3       33.09       20.48      7.89 o
   6  16   3       35.52       31.85      5.11 o
   7  16   3        0.05       -2.78      4.60 o
  -7  17   3       18.59       26.90      4.95 o
  -6  17   3       21.02       20.22      4.70 o
  -5  17   3        1.29        9.45      7.53 o
  -4  17   3        2.02        1.06      6.47 o
  -3  17   3       31.41       25.94      7.43 o
  -2  17   3      182.42      201.02     10.21 o
  -1  17   3       16.69       28.26      7.08 o
   0  17   3       77.07       74.95      5.63 o
   1  17   3       40.83       39.94      7.38 o
   2  17   3       92.24       86.15      8.49 o
   3  17   3       95.14       82.21      8.34 o
   4  17   3        0.10        0.00      6.83 o
   5  17   3      277.97      274.74     13.04 o
   6  17   3       84.26       84.43      5.86 o
   7  17   3       28.10       32.46      5.26 o
  -7  18   3       34.63       24.72      5.26 o
  -6  18   3       10.44        8.19      4.55 o
  -5  18   3        9.01        9.86      7.38 o
  -4  18   3        1.23       -6.83      6.83 o
  -3  18   3        0.03       -4.15      6.72 o
  -2  18   3        8.67       -2.58      6.88 o
  -1  18   3       64.01       55.51      7.94 o
   0  18   3        0.75       -2.15      4.72 o
   1  18   3        4.70        1.57      7.08 o
   2  18   3       38.18       34.78      7.48 o
   3  18   3       21.18       24.52      7.23 o
   4  18   3      150.86      131.35     10.36 o
   5  18   3        3.57        6.47      4.40 o
   6  18   3        0.20       -1.42      4.55 o
  -6  19   3        0.60       10.52      4.45 o
  -5  19   3       22.54       21.44      4.70 o
  -4  19   3        2.46       -1.16      7.13 o
  -3  19   3        5.62       18.86      6.93 o
  -2  19   3       19.03       38.68      7.18 o
  -1  19   3        0.05       -2.33      6.98 o
   0  19   3      135.55      121.78      6.67 o
   1  19   3       39.21       41.96      7.68 o
   2  19   3      360.39      361.95     14.11 o
   3  19   3       18.12       19.01      7.23 o
   4  19   3        1.24       -6.02      7.33 o
   5  19   3        0.00       -4.45      4.45 o
   6  19   3       12.68        3.59      4.65 o
  -6  20   3       58.28       69.67      5.92 o
  -5  20   3        0.00        5.01      4.35 o
  -4  20   3        1.53        6.52      7.48 o
  -3  20   3        2.80       -7.03      7.03 o
  -2  20   3        5.46        8.65      6.77 o
  -1  20   3       31.28       34.28      7.74 o
   0  20   3       32.45       32.59      5.30 o
   1  20   3       52.28       39.23      7.68 o
   2  20   3        8.35        1.82      7.38 o
   3  20   3        0.00       -7.23      7.23 o
   4  20   3        3.52        7.18      4.20 o
   5  20   3        0.64       -0.61      4.45 o
   6  20   3        5.53       21.34      5.01 o
  -6  21   3        0.43        0.35      4.80 o
  -5  21   3        0.01       -4.30      4.55 o
  -4  21   3        0.16        6.42      4.20 o
  -3  21   3       25.72       20.07      7.84 o
  -2  21   3        3.52        4.95      7.13 o
  -1  21   3       84.00       97.93      9.30 o
   0  21   3       13.84        7.25      5.04 o
   1  21   3        9.29       -7.28      7.28 o
   2  21   3       70.73       55.72      8.75 o
   3  21   3       24.65       36.10      7.84 o
   4  21   3        1.29       -0.46      4.40 o
   5  21   3        1.83       -0.15      4.55 o
  -5  22   3       12.08       12.29      4.85 o
  -4  22   3       58.25       49.95      5.26 o
  -3  22   3        0.02        2.88      4.30 o
  -2  22   3      137.15      157.09     10.67 o
  -1  22   3        8.95       16.79      7.58 o
   0  22   3       14.31        4.50      5.08 o
   1  22   3       12.63        5.51      7.23 o
   2  22   3       14.59       15.42      7.68 o
   3  22   3        2.97       10.01      4.45 o
   4  22   3       48.78       46.31      5.21 o
   5  22   3        3.98       -2.63      4.85 o
  -5  23   3        0.02        4.65      4.70 o
  -4  23   3       79.37       80.44      5.71 o
  -3  23   3       43.94       46.56      5.01 o
  -2  23   3        6.17       -4.35      4.35 o
  -1  23   3        0.57        6.98      6.98 o
   0  23   3       30.07       13.70      5.67 o
   1  23   3       12.50        8.04      4.40 o
   2  23   3        1.24        1.52      4.20 o
   3  23   3        6.08        3.99      4.35 o
   4  23   3        0.00        2.98      4.55 o
  -4  24   3       14.17       16.94      4.80 o
  -3  24   3        8.64       16.13      4.60 o
  -2  24   3       15.04       18.40      4.40 o
  -1  24   3        0.65        2.43      4.15 o
   0  24   3        6.65       -1.71      4.75 o
   1  24   3        0.02       -0.56      4.25 o
   2  24   3        0.21        2.53      4.20 o
   3  24   3       24.36       18.96      4.70 o
   4  24   3        7.27       10.72      4.60 o
  -4  25   3       10.71       21.59      5.16 o
  -3  25   3        3.97        4.30      4.75 o
  -2  25   3        8.79        1.82      4.60 o
  -1  25   3       13.81       10.16      4.55 o
   0  25   3        0.08       -0.45      2.99 o
   1  25   3        4.47        4.35      4.50 o
   2  25   3       15.43       13.95      4.75 o
   3  25   3        8.03       -0.96      4.75 o
  -3  26   3      101.50       98.99      6.42 o
  -2  26   3        0.73        7.89      4.40 o
  -1  26   3        9.69        4.40      4.60 o
   0  26   3        6.03        9.49      3.31 o
   1  26   3       21.95       32.11      4.85 o
   2  26   3        0.87       -3.39      4.65 o
  -2  27   3        2.59       -3.89      4.80 o
  -1  27   3       51.31       51.01      5.56 o
   0  27   3       11.93       18.50      4.85 o
   1  27   3        1.26        1.82      4.75 o
  -8   0   4        1.11        7.68      4.25 o
  -6   0   4        1.63       10.77      6.77 o
  -4   0   4      159.36      181.66      8.75 o
  -2   0   4      566.58      527.33     14.56 o
   0   0   4      125.87      126.27      9.18 o
   2   0   4      718.65      726.43     17.24 o
   4   0   4     1473.42     1456.91     34.08 o
   6   0   4      237.20      267.00     12.03 o
   8   0   4       15.24       11.22      4.75 o
  -9   1   4        0.00        8.19      4.80 o
  -8   1   4       49.46       43.38      4.85 o
  -7   1   4      292.01      277.01     13.30 o
  -6   1   4        0.28        5.56      6.62 o
  -5   1   4       28.09       42.07      7.18 o
  -4   1   4       41.25       53.59      6.88 o
  -3   1   4       37.80       30.49      5.56 o
  -2   1   4       39.58       23.41      4.70 o
  -1   1   4      443.62      419.34     11.68 o
   0   1   4     1535.05     1630.76     58.24 o
   1   1   4      585.45      589.62     14.66 o
   2   1   4      372.57      374.95     12.13 o
   3   1   4        0.24        4.60      5.11 o
   4   1   4      307.20      316.15     12.08 o
   5   1   4      316.17      309.78     12.99 o
   6   1   4      411.52      457.41     16.13 o
   7   1   4       25.18       34.48      8.19 o
   8   1   4       31.83       30.44      5.01 o
  -9   2   4       25.24       20.32      5.06 o
  -8   2   4        0.21        5.46      4.20 o
  -7   2   4        0.83        8.39      7.13 o
  -6   2   4       80.93       66.64      7.84 o
  -5   2   4      336.59      304.67     12.54 o
  -4   2   4      205.85      208.00      9.61 o
  -3   2   4       10.88        5.36      5.21 o
  -2   2   4      335.37      346.79     10.67 o
  -1   2   4      982.59     1050.62     23.11 o
   0   2   4      213.39      196.65      5.47 o
   1   2   4     5120.74     4984.42     69.87 o
   2   2   4      390.18      377.93     11.88 o
   3   2   4        2.32        0.66      5.51 o
   4   2   4      376.33      373.48     13.80 o
   5   2   4       55.48       48.39      7.79 o
   6   2   4        4.71       16.63      6.77 o
   7   2   4       12.59        4.55      7.33 o
   8   2   4       15.64       28.92      4.85 o
  -9   3   4        2.40        3.08      4.85 o
  -8   3   4        0.12        0.91      4.40 o
  -7   3   4       59.20       69.27      8.80 o
  -6   3   4      114.02      128.67      9.10 o
  -5   3   4       14.95       -3.94      6.62 o
  -4   3   4       29.39       36.35      6.52 o
  -3   3   4      205.89      218.36      9.30 o
  -2   3   4     1056.30     1002.74     24.17 o
  -1   3   4      660.09      692.66     17.29 o
   0   3   4      288.29      299.70      6.88 o
   1   3   4       42.02       45.00      5.11 o
   2   3   4      194.80      190.25      8.29 o
   3   3   4        1.92        2.48      5.31 o
   4   3   4      841.61      822.34     21.79 o
   5   3   4       32.10       36.60      7.03 o
   6   3   4      155.27      171.50     10.31 o
   7   3   4       21.07       22.90      4.65 o
   8   3   4       19.97       27.66      4.75 o
  -8   4   4       23.71       28.77      4.65 o
  -7   4   4        0.24        1.57      7.13 o
  -6   4   4       12.72       18.71      6.52 o
  -5   4   4        8.72        3.74      6.47 o
  -4   4   4      502.27      507.01     16.28 o
  -3   4   4      157.24      149.30      7.63 o
  -2   4   4       20.96       24.42      5.41 o
  -1   4   4      385.12      356.04     11.48 o
   0   4   4       41.21       52.31      6.98 o
   1   4   4      383.31      332.83     10.47 o
   2   4   4      103.74       77.05      6.57 o
   3   4   4      130.16      146.22      7.79 o
   4   4   4      411.57      381.01     14.11 o
   5   4   4      304.95      293.09     12.34 o
   6   4   4       33.58       46.16      7.38 o
   7   4   4       31.03       35.80      4.85 o
   8   4   4       17.98       17.34      4.80 o
  -8   5   4        9.84       18.00      4.55 o
  -7   5   4       77.28       77.36      8.70 o
  -6   5   4        6.00       10.16      6.88 o
  -5   5   4       10.17        6.12      6.67 o
  -4   5   4      139.44      148.80      8.65 o
  -3   5   4       36.22       30.13      6.22 o
  -2   5   4       65.61       66.69      5.97 o
  -1   5   4      215.21      219.38      8.49 o
   0   5   4       13.15       14.52      4.12 o
   1   5   4      124.99      116.59      6.52 o
   2   5   4      340.25      366.15     12.03 o
   3   5   4       26.34       17.19      5.92 o
   4   5   4       37.33       44.24      6.72 o
   5   5   4       49.46       35.04      7.89 o
   6   5   4       12.97       20.07      7.53 o
   7   5   4        0.22       -2.93      4.35 o
   8   5   4       35.13       38.73      5.26 o
  -8   6   4        3.87        9.45      4.40 o
  -7   6   4       64.32       54.60      8.95 o
  -6   6   4       66.76       79.53      8.65 o
  -5   6   4      247.18      257.50     11.78 o
  -4   6   4        0.36        1.01      6.12 o
  -3   6   4      206.95      216.44      9.40 o
  -2   6   4      715.46      749.89     19.92 o
  -1   6   4        1.38        1.52      4.60 o
   0   6   4       22.08       15.51      3.39 o
   1   6   4       99.33       72.60      6.22 o
   2   6   4      125.57      134.23      7.38 o
   3   6   4       47.64       34.48      6.67 o
   4   6   4      162.08      158.86      9.10 o
   5   6   4      686.97      672.08     20.32 o
   6   6   4        4.90        7.38      6.83 o
   7   6   4       13.46       19.31      4.60 o
   8   6   4      105.78      113.10      6.27 o
  -8   7   4       29.43       27.71      4.75 o
  -7   7   4      179.29      169.22     11.27 o
  -6   7   4       18.35        7.03      7.43 o
  -5   7   4       49.55       54.05      7.48 o
  -4   7   4       47.43       63.00      7.23 o
  -3   7   4      153.62      175.19      9.25 o
  -2   7   4       10.47        8.44      5.06 o
  -1   7   4       24.49       17.70      5.36 o
   0   7   4      569.29      589.72     13.04 o
   1   7   4      228.57      200.26      9.10 o
   2   7   4      199.77      184.64      8.65 o
   3   7   4       41.92       30.03      6.77 o
   4   7   4        4.54        4.25      6.37 o
   5   7   4       55.96       46.21      8.04 o
   6   7   4      459.67      452.91     16.68 o
   7   7   4        2.19        4.75      4.25 o
   8   7   4        2.07        1.16      4.80 o
  -8   8   4       62.42       58.14      5.41 o
  -7   8   4        4.45        6.52      7.03 o
  -6   8   4      131.58      139.54      9.96 o
  -5   8   4      143.33      152.39      9.61 o
  -4   8   4        1.23       -1.37      6.22 o
  -3   8   4       82.11       82.77      7.43 o
  -2   8   4        8.72       24.42      5.56 o
  -1   8   4       14.96       18.91      5.31 o
   0   8   4      139.53      129.23      5.44 o
   1   8   4      477.00      489.61     14.36 o
   2   8   4      505.79      456.90     15.07 o
   3   8   4       24.42       25.43      6.57 o
   4   8   4      355.85      379.40     13.65 o
   5   8   4       19.90        9.30      7.18 o
   6   8   4       21.63       19.87      7.68 o
   7   8   4       20.72       24.12      4.60 o
   8   8   4       22.64       10.57      5.21 o
  -8   9   4       15.08       25.84      4.90 o
  -7   9   4       36.71       40.50      4.95 o
  -6   9   4       27.70       16.79      7.53 o
  -5   9   4        6.84       -3.19      6.83 o
  -4   9   4        5.53       -3.94      6.67 o
  -3   9   4       33.71       51.82      7.03 o
  -2   9   4       72.47       60.17      6.98 o
  -1   9   4       98.28      104.91      6.88 o
   0   9   4      289.78      285.48      7.49 o
   1   9   4       76.03       83.98      6.72 o
   2   9   4        4.28       14.16      6.02 o
   3   9   4       54.74       57.13      7.08 o
   4   9   4      321.56      320.70     13.20 o
   5   9   4        0.79        0.66      6.83 o
   6   9   4       16.46       30.08      7.89 o
   7   9   4       33.22       37.51      5.06 o
   8   9   4        2.37       11.07      4.90 o
  -8  10   4       12.00       12.34      4.95 o
  -7  10   4        4.67       -1.26      4.35 o
  -6  10   4      147.71      135.45     10.42 o
  -5  10   4       15.94       14.36      7.13 o
  -4  10   4        6.18        5.86      6.62 o
  -3  10   4       10.15       19.01      6.72 o
  -2  10   4       22.43       25.43      6.22 o
  -1  10   4       29.04       26.19      6.02 o
   0  10   4        0.72        2.45      7.10 o
   1  10   4       45.62       34.58      6.42 o
   2  10   4       20.81       16.94      6.47 o
   3  10   4       51.40       38.42      7.28 o
   4  10   4       17.58        9.30      7.13 o
   5  10   4      274.45      284.60     12.18 o
   6  10   4        1.87       -7.48      7.48 o
   7  10   4       10.34        7.58      4.50 o
  -8  11   4        6.93       17.85      4.90 o
  -7  11   4        0.31       -4.40      4.40 o
  -6  11   4        1.29       11.88      6.93 o
  -5  11   4       34.85       26.95      7.58 o
  -4  11   4        1.52       -6.88      6.88 o
  -3  11   4       18.58       32.56      6.57 o
  -2  11   4        0.09       -3.03      6.02 o
  -1  11   4       25.41        0.96      6.12 o
   0  11   4       78.94       74.19      5.02 o
   1  11   4      171.73      157.14      8.49 o
   2  11   4      158.51      133.43      9.10 o
   3  11   4        7.20        7.43      6.57 o
   4  11   4        0.38       -1.92      6.83 o
   5  11   4        0.73       -6.83      6.88 o
   6  11   4        7.74       10.62      7.74 o
   7  11   4       11.13        9.00      4.75 o
  -8  12   4       12.84       14.21      4.95 o
  -7  12   4        2.60        3.29      4.35 o
  -6  12   4       18.63       15.42      7.84 o
  -5  12   4        0.99       -1.06      6.93 o
  -4  12   4       35.12       20.73      7.58 o
  -3  12   4       34.77       43.89      7.33 o
  -2  12   4        0.12       -6.12      6.12 o
  -1  12   4       78.43       83.73      7.74 o
   0  12   4       69.79       63.40      5.04 o
   1  12   4        0.03       -2.02      6.02 o
   2  12   4        9.24        8.75      6.52 o
   3  12   4       12.86       25.18      7.28 o
   4  12   4        0.10        3.64      6.72 o
   5  12   4      281.04      287.93     12.44 o
   6  12   4       47.43       53.39      5.16 o
   7  12   4        6.85        9.30      4.70 o
  -7  13   4       13.43       21.74      4.70 o
  -6  13   4        0.26       -6.93      7.23 o
  -5  13   4        1.49       -0.35      7.13 o
  -4  13   4       21.17       28.57      6.93 o
  -3  13   4        0.62        2.38      6.77 o
  -2  13   4       71.63       73.61      7.79 o
  -1  13   4       92.00       84.94      7.89 o
   0  13   4      151.53      146.41      6.11 o
   1  13   4      199.60      200.01      9.86 o
   2  13   4        0.01       -2.83      6.42 o
   3  13   4        1.44       -6.67      6.67 o
   4  13   4        8.01        2.43      6.57 o
   5  13   4       64.56       68.96      8.19 o
   6  13   4       31.20       28.52      4.75 o
   7  13   4       20.22       28.46      4.85 o
  -7  14   4        6.55        3.29      4.65 o
  -6  14   4       19.27       12.74      4.70 o
  -5  14   4        0.12       -4.85      7.13 o
  -4  14   4        6.05       -6.42      6.72 o
  -3  14   4       57.96       61.43      7.84 o
  -2  14   4       16.68       21.74      6.88 o
  -1  14   4        8.50       11.27      6.57 o
   0  14   4      125.02      114.96      6.13 o
   1  14   4       31.34       26.04      7.28 o
   2  14   4      132.24      135.60      9.35 o
   3  14   4       90.81       94.34      8.85 o
   4  14   4      406.18      377.52     15.07 o
   5  14   4        0.28        2.38      7.43 o
   6  14   4        7.87        8.75      4.55 o
   7  14   4       25.43       16.58      5.11 o
  -7  15   4       11.19       14.61      4.65 o
  -6  15   4        0.07       -4.20      4.20 o
  -5  15   4       22.47       26.75      7.74 o
  -4  15   4        1.19        1.06      6.62 o
  -3  15   4       66.50       54.25      8.04 o
  -2  15   4       93.29       84.89      8.54 o
  -1  15   4       24.71       29.27      7.18 o
   0  15   4       20.69       26.98      5.74 o
   1  15   4       40.75       37.97      7.33 o
   2  15   4       32.42       25.68      7.53 o
   3  15   4       26.48       18.50      7.33 o
   4  15   4       23.30       23.97      7.99 o
   5  15   4       43.41       45.76      8.49 o
   6  15   4       11.42       11.73      4.55 o
   7  15   4       31.09       37.41      5.51 o
  -7  16   4        2.76        7.13      4.65 o
  -6  16   4       21.19       22.95      4.75 o
  -5  16   4        5.06        8.04      7.23 o
  -4  16   4       40.34       55.26      7.94 o
  -3  16   4       51.97       56.53      7.94 o
  -2  16   4        8.60        0.96      7.08 o
  -1  16   4        3.95       -1.52      6.62 o
   0  16   4       27.22       31.65      5.18 o
   1  16   4      272.41      263.46     11.48 o
   2  16   4       64.08       83.07      8.54 o
   3  16   4        4.50        1.06      6.83 o
   4  16   4       44.42       30.23      8.65 o
   5  16   4      237.36      239.85      7.18 o
   6  16   4       14.00       13.55      4.80 o
  -7  17   4       10.72        9.96      5.01 o
  -6  17   4       10.22       17.44      4.95 o
  -5  17   4        4.97        7.33      4.25 o
  -4  17   4       86.16       84.13      8.80 o
  -3  17   4        4.02       -7.18      7.18 o
  -2  17   4       93.54       82.51      8.29 o
  -1  17   4      131.22      144.60      9.40 o
   0  17   4       41.50       43.47      5.38 o
   1  17   4        1.81       -6.88      6.88 o
   2  17   4       10.51       15.17      6.83 o
   3  17   4        7.15       13.60      6.98 o
   4  17   4       10.08       -4.80      7.28 o
   5  17   4       13.40       17.80      4.45 o
   6  17   4        0.02       -4.65      4.65 o
  -6  18   4       11.92       21.69      4.80 o
  -5  18   4        3.62        6.57      4.45 o
  -4  18   4        7.20       25.84      7.89 o
  -3  18   4       22.55       27.81      7.28 o
  -2  18   4       34.68       21.03      7.68 o
  -1  18   4       56.46       60.01      8.24 o
   0  18   4       20.69       -5.41     15.34 o
   1  18   4        7.02       17.49      6.67 o
   2  18   4      113.16      130.14      9.86 o
   3  18   4       90.48      108.95      9.35 o
   4  18   4       50.73       40.55      5.01 o
   5  18   4       88.76       85.14      5.71 o
   6  18   4        0.05        9.05      4.80 o
  -6  19   4        0.03       -2.33      4.70 o
  -5  19   4        3.19        0.91      4.25 o
  -4  19   4        3.26        7.08      4.20 o
  -3  19   4       16.71       12.79      7.79 o
  -2  19   4        0.10        4.40      6.98 o
  -1  19   4      122.38      126.95      9.76 o
   0  19   4       75.22       84.94     10.82 o
   1  19   4       13.26       10.47      7.13 o
   2  19   4       32.99       29.43      7.94 o
   3  19   4        1.96        1.21      7.23 o
   4  19   4        5.36        7.48      4.25 o
   5  19   4        0.01       -1.87      4.60 o
  -6  20   4        5.00       -5.26      5.26 o
  -5  20   4        0.00       -0.15      4.35 o
  -4  20   4        0.78       10.62      4.25 o
  -3  20   4        0.12       -0.40      7.33 o
  -2  20   4       19.39       33.67      7.53 o
  -1  20   4       83.45       93.03      9.40 o
   0  20   4       44.97       42.43      5.68 o
   1  20   4      210.27      212.45     12.03 o
   2  20   4        1.93        2.78      7.28 o
   3  20   4        6.58       10.87      4.25 o
   4  20   4        4.29        5.16      4.50 o
   5  20   4       19.64       18.61      4.95 o
  -5  21   4       17.73       13.20      5.11 o
  -4  21   4        3.81       -1.16      4.55 o
  -3  21   4        5.34        9.35      4.35 o
  -2  21   4        6.86       25.99      7.18 o
  -1  21   4        2.31       -7.23      7.23 o
   0  21   4       23.84       27.27      5.51 o
   1  21   4       14.38       18.81      6.98 o
   2  21   4       88.11       80.34      5.46 o
   3  21   4       24.47       18.71      4.65 o
   4  21   4       17.87       23.91      5.01 o
   5  21   4        9.54       17.09      4.85 o
  -5  22   4        2.56        5.51      4.75 o
  -4  22   4        7.26        5.11      4.35 o
  -3  22   4       29.84       36.30      4.80 o
  -2  22   4        0.25       -4.30      4.30 o
  -1  22   4        4.16       17.49      4.30 o
   0  22   4        8.83        5.99      3.00 o
   1  22   4       20.09       13.09      4.40 o
   2  22   4       31.04       34.78      4.55 o
   3  22   4       18.88       27.71      4.80 o
   4  22   4       10.49       14.76      4.90 o
  -4  23   4        0.02        0.96      4.70 o
  -3  23   4        2.34       11.02      4.55 o
  -2  23   4       17.86       19.72      4.50 o
  -1  23   4       19.48       17.04      4.65 o
   0  23   4        7.00        6.80      3.07 o
   1  23   4        1.37        4.65      4.25 o
   2  23   4        9.22       17.39      4.40 o
   3  23   4        8.23        5.51      4.45 o
   4  23   4        6.09       14.71      4.70 o
  -4  24   4       14.71       13.70      5.36 o
  -3  24   4        3.90        6.88      4.75 o
  -2  24   4        1.33       -2.43      4.35 o
  -1  24   4        3.57        9.20      4.45 o
   0  24   4       31.69       37.55     13.45 o
   1  24   4       17.56       21.54      4.85 o
   2  24   4        4.15        2.17      4.55 o
   3  24   4        1.04        6.22      4.65 o
  -3  25   4       28.30       36.71      5.66 o
  -2  25   4       12.78       20.93      4.85 o
  -1  25   4       14.50       18.81      4.80 o
   0  25   4        0.59       -3.18      3.18 o
   1  25   4        3.95        6.67      4.65 o
   2  25   4       14.87       29.93      4.95 o
  -2  26   4        4.68        4.55      4.85 o
  -1  26   4       20.75       36.55      5.06 o
   0  26   4       13.54       23.86      8.09 o
   1  26   4       57.01       67.55      5.76 o
  -7   0   5        1.20        5.36      7.53 o
  -5   0   5       29.19       32.41      7.33 o
  -3   0   5       82.46       65.52      7.23 o
  -1   0   5     2884.73     2625.33     56.98 o
   1   0   5      166.70      170.54      8.34 o
   3   0   5       12.22       13.04      6.17 o
   5   0   5     1805.82     1806.28     43.13 o
   7   0   5       43.43       53.64      5.21 o
  -8   1   5       16.96       22.04      4.70 o
  -7   1   5       17.11        5.76      8.24 o
  -6   1   5       75.62       67.80      8.70 o
  -5   1   5       30.87       27.45      7.18 o
  -4   1   5        2.25        2.48      6.12 o
  -3   1   5      215.03      223.72      9.86 o
  -2   1   5        1.54       -4.45      5.46 o
  -1   1   5       10.30       14.21      5.31 o
   0   1   5      136.00      139.42      5.28 o
   1   1   5       31.14       36.15      5.92 o
   2   1   5     1239.72     1158.21     29.27 o
   3   1   5       62.06       72.30      7.18 o
   4   1   5      157.15      145.46      9.66 o
   5   1   5        6.82       13.55      7.18 o
   6   1   5        0.09        9.35      6.93 o
   7   1   5        7.05        3.44      4.45 o
   8   1   5       42.34       45.15      5.61 o
  -8   2   5        3.01       15.32      4.55 o
  -7   2   5        3.09        5.66      4.30 o
  -6   2   5      229.87      238.79     11.48 o
  -5   2   5       29.05       31.04      7.48 o
  -4   2   5       99.79      100.01      8.19 o
  -3   2   5        1.36       -2.22      5.92 o
  -2   2   5       36.48       37.77      6.17 o
  -1   2   5      149.59      145.36      7.63 o
   0   2   5        1.14        6.60      3.52 o
   1   2   5       20.43       32.56      5.86 o
   2   2   5        1.14        6.83      5.76 o
   3   2   5       23.94       25.43      6.22 o
   4   2   5       61.54       73.21      7.94 o
   5   2   5      248.16      259.98     11.58 o
   6   2   5        0.27        8.65      7.03 o
   7   2   5        4.94        3.29      4.50 o
   8   2   5       57.98       56.73      6.02 o
  -8   3   5        1.51        0.81      4.70 o
  -7   3   5       32.10       45.10      4.95 o
  -6   3   5       31.46       40.95      8.09 o
  -5   3   5       27.34       14.86      6.98 o
  -4   3   5       82.42      119.57      8.49 o
  -3   3   5       86.84       82.77      7.43 o
  -2   3   5      176.57      159.31      9.10 o
  -1   3   5        3.07       18.15      5.26 o
   0   3   5      137.38      103.69      9.91 o
   1   3   5      344.12      314.68     11.58 o
   2   3   5        3.16        9.76      5.92 o
   3   3   5       24.95       16.94      6.27 o
   4   3   5       60.16       65.98      7.74 o
   5   3   5       80.46       87.52      8.85 o
   6   3   5       11.79       15.77      7.58 o
   7   3   5        5.78       14.91      4.50 o
  -8   4   5        0.52        2.07      4.60 o
  -7   4   5       52.97       55.11      5.06 o
  -6   4   5       92.80       84.89      9.25 o
  -5   4   5       86.68       88.18      8.44 o
  -4   4   5        1.37       -5.97      5.97 o
  -3   4   5        6.54        9.30      6.22 o
  -2   4   5      228.15      228.43     10.82 o
  -1   4   5      201.17      204.01      8.95 o
   0   4   5       33.80       43.83      4.24 o
   1   4   5      230.06      206.94      9.15 o
   2   4   5       26.47       43.33      7.13 o
   3   4   5       70.98       87.42      7.74 o
   4   4   5       23.43       14.11      7.23 o
   5   4   5      279.16      263.36     12.54 o
   6   4   5        2.30        3.59      6.98 o
   7   4   5        0.18        2.73      4.35 o
  -8   5   5        0.00        5.61      4.40 o
  -7   5   5       40.86       53.44      4.90 o
  -6   5   5       51.37       53.39      8.19 o
  -5   5   5        1.91       -6.72      6.72 o
  -4   5   5       14.89        7.79      7.08 o
  -3   5   5        0.85        0.00      6.22 o
  -2   5   5       68.32       61.63      6.83 o
  -1   5   5       15.19        3.99      5.66 o
   0   5   5      246.63      250.74     10.31 o
   1   5   5       10.27       14.86      5.76 o
   2   5   5      665.52      635.17     17.75 o
   3   5   5       35.39       36.81      6.83 o
   4   5   5      104.42      119.88      8.85 o
   5   5   5        5.97        7.74      6.93 o
   6   5   5        7.88        3.24      7.23 o
   7   5   5       18.28       13.75      4.75 o
  -8   6   5        3.26        6.02      4.45 o
  -7   6   5        7.53       13.40      4.45 o
  -6   6   5        4.63        7.13      6.98 o
  -5   6   5       69.39       67.34      8.04 o
  -4   6   5       38.45       37.67      7.53 o
  -3   6   5      111.17      105.57      8.09 o
  -2   6   5      184.35      171.65      9.20 o
  -1   6   5       26.63       35.49      6.12 o
   0   6   5       36.15       40.19      4.33 o
   1   6   5        7.00       12.18      5.92 o
   2   6   5        4.24       14.91      6.02 o
   3   6   5        2.18        1.11      6.22 o
   4   6   5       14.95        6.02      7.08 o
   5   6   5     1150.60     1202.19     30.18 o
   6   6   5        1.54       -0.40      6.98 o
   7   6   5      266.32      277.72      8.14 o
  -8   7   5        2.80        7.58      4.60 o
  -7   7   5        1.20        5.76      4.30 o
  -6   7   5       14.06       11.83      7.53 o
  -5   7   5       57.38       59.56      8.19 o
  -4   7   5        0.40       -2.73      6.47 o
  -3   7   5       14.25       12.64      6.52 o
  -2   7   5       60.36       55.97      7.38 o
  -1   7   5      145.64      143.94      8.14 o
   0   7   5      124.96      136.33      5.68 o
   1   7   5      178.21      131.45      8.19 o
   2   7   5        0.23       12.34      6.27 o
   3   7   5      104.74      109.16      8.75 o
   4   7   5      750.10      751.66     21.34 o
   5   7   5        9.86        3.99      7.23 o
   6   7   5      134.42      140.15      6.07 o
   7   7   5       43.72       47.17      5.41 o
  -8   8   5       15.60       12.34      5.06 o
  -7   8   5       32.23       37.51      4.95 o
  -6   8   5        4.17        5.46      6.88 o
  -5   8   5       70.45       48.79      8.14 o
  -4   8   5       24.09       28.67      6.88 o
  -3   8   5       56.66       51.67      7.38 o
  -2   8   5        8.35        9.30      6.12 o
  -1   8   5        3.65       12.39      5.97 o
   0   8   5       52.88       67.54     12.46 o
   1   8   5      440.95      392.04     13.65 o
   2   8   5      667.18      667.33     18.61 o
   3   8   5        1.07        4.40      6.37 o
   4   8   5      620.82      626.28     19.06 o
   5   8   5       25.52       33.72      7.89 o
   6   8   5       79.09       71.39      5.36 o
   7   8   5        3.08        5.41      4.70 o
  -8   9   5        3.17       -4.80      4.80 o
  -7   9   5        0.70        0.46      4.45 o
  -6   9   5        3.30       11.88      6.93 o
  -5   9   5       88.21       69.32      8.54 o
  -4   9   5       19.40       26.95      7.13 o
  -3   9   5        0.00        6.02      6.32 o
  -2   9   5       23.21       30.28      6.72 o
  -1   9   5      132.39      109.81      8.09 o
   0   9   5      452.19      407.82     21.92 o
   1   9   5       82.26       69.16      7.58 o
   2   9   5       26.67       34.38      6.88 o
   3   9   5      305.19      284.95     12.13 o
   4   9   5       64.72       69.11      8.60 o
   5   9   5      167.88      160.47     10.87 o
   6   9   5      142.79      150.31      6.47 o
   7   9   5       64.66       61.08      5.81 o
  -7  10   5        5.45       12.03      4.50 o
  -6  10   5       46.18       62.84      8.65 o
  -5  10   5       26.27       30.89      7.48 o
  -4  10   5       31.63       38.83      7.43 o
  -3  10   5       29.41       19.26      7.23 o
  -2  10   5      414.39      423.99     14.16 o
  -1  10   5        3.86        3.94      6.12 o
   0  10   5      319.79      271.63      8.28 o
   1  10   5     1182.99     1057.14     27.10 o
   2  10   5      620.49      559.08     17.04 o
   3  10   5      369.92      374.19     14.21 o
   4  10   5      481.56      489.97     16.84 o
   5  10   5      275.98      286.37     12.94 o
   6  10   5       82.66       87.97      5.61 o
   7  10   5        0.23        3.94      4.75 o
  -7  11   5        0.04       -4.35      4.50 o
  -6  11   5        0.47        2.38      4.35 o
  -5  11   5       99.38      102.23      9.10 o
  -4  11   5       10.82        0.66      6.72 o
  -3  11   5       22.67       27.61      7.08 o
  -2  11   5      243.03      223.07     10.97 o
  -1  11   5        8.67        7.94      6.47 o
   0  11   5      625.20      586.57     12.87 o
   1  11   5       52.36       48.49      7.68 o
   2  11   5      252.76      257.55     11.78 o
   3  11   5       47.81       54.91      7.48 o
   4  11   5       22.64       28.31      7.63 o
   5  11   5      189.02      185.75     11.27 o
   6  11   5       30.07       14.56      4.90 o
   7  11   5       77.36       70.02      6.02 o
  -7  12   5        1.54        7.13      4.55 o
  -6  12   5        0.17        6.12      4.20 o
  -5  12   5        6.10        4.20      7.08 o
  -4  12   5        0.71       13.20      6.77 o
  -3  12   5      107.42       92.17      8.90 o
  -2  12   5        4.55        6.57      6.72 o
  -1  12   5      106.57      111.03      8.34 o
   0  12   5      247.91      253.19      8.00 o
   1  12   5      629.04      606.15     18.86 o
   2  12   5       99.11       92.02      8.85 o
   3  12   5      301.45      293.80     12.84 o
   4  12   5       19.51       16.23      7.68 o
   5  12   5       54.61       56.83      8.75 o
   6  12   5        3.22        8.54      4.35 o
   7  12   5        0.28       -4.90      4.90 o
  -7  13   5       18.36       16.18      4.90 o
  -6  13   5       90.93       83.32      5.71 o
  -5  13   5        9.71       10.62      7.08 o
  -4  13   5       53.45       51.12      8.24 o
  -3  13   5       64.77       50.46      8.29 o
  -2  13   5        1.47       -3.74      6.88 o
  -1  13   5      509.29      529.00     16.94 o
   0  13   5        0.97       11.88     11.58 o
   1  13   5      338.28      296.23     12.39 o
   2  13   5      267.69      238.23     11.53 o
   3  13   5        4.74       12.79      6.83 o
   4  13   5      117.07      118.51      9.81 o
   5  13   5       25.15       23.81      4.60 o
   6  13   5        2.97        4.70      4.55 o
  -7  14   5       31.94       23.41      5.46 o
  -6  14   5       11.06        6.02      4.55 o
  -5  14   5       69.45       59.66      8.85 o
  -4  14   5      160.98      156.58     10.62 o
  -3  14   5       23.73       33.57      7.53 o
  -2  14   5      620.93      623.65     18.96 o
  -1  14   5       21.10       37.97      7.43 o
   0  14   5      636.54      581.13     25.99 o
   1  14   5      105.93      108.90      8.95 o
   2  14   5        4.19       18.81      6.88 o
   3  14   5       35.07       27.61      7.48 o
   4  14   5        5.61        9.76      7.18 o
   5  14   5        0.06        1.26      4.20 o
   6  14   5       34.00       40.25      5.16 o
  -7  15   5        0.91       -3.94      4.90 o
  -6  15   5      143.08      141.97      6.67 o
  -5  15   5       18.46        6.37      4.50 o
  -4  15   5      545.10      548.06     18.56 o
  -3  15   5        8.12       18.20      6.93 o
  -2  15   5      302.71      294.96     12.94 o
  -1  15   5       34.45       22.45      7.13 o
   0  15   5       59.94       61.46      5.65 o
   1  15   5       47.43       50.26      7.58 o
   2  15   5       92.34       93.38      8.75 o
   3  15   5       70.04       63.35      8.65 o
   4  15   5       16.80       15.77      7.58 o
   5  15   5        0.28       -2.48      4.20 o
   6  15   5       29.46       39.39      5.16 o
  -6  16   5        0.96        0.96      4.60 o
  -5  16   5      124.84      123.82      6.12 o
  -4  16   5       92.62       78.47      9.25 o
  -3  16   5      119.81      118.46      9.56 o
  -2  16   5      345.25      325.15     13.60 o
  -1  16   5       13.69        6.83      7.63 o
   0  16   5        0.05       -1.19      8.67 o
   1  16   5        7.10       22.14      6.93 o
   2  16   5       29.13       25.53      7.58 o
   3  16   5       22.81       37.57      7.38 o
   4  16   5       52.79       42.37      4.90 o
   5  16   5       59.15       68.25      5.26 o
   6  16   5        5.05        6.93      4.80 o
  -6  17   5       10.63       12.13      4.90 o
  -5  17   5       48.30       41.36      5.11 o
  -4  17   5       15.03        4.04      4.50 o
  -3  17   5       59.22       46.87      8.54 o
  -2  17   5       42.89       40.50      8.09 o
  -1  17   5      126.51      112.70      9.81 o
   0  17   5      201.82      161.25      9.96 o
   1  17   5       11.95       23.86      7.03 o
   2  17   5       12.11       22.04      7.38 o
   3  17   5       59.46       66.89      9.05 o
   4  17   5       32.26       30.39      4.60 o
   5  17   5        5.14        2.33      4.55 o
  -6  18   5       13.17        6.27      4.95 o
  -5  18   5       22.58       30.23      4.90 o
  -4  18   5       36.58       40.90      4.80 o
  -3  18   5        9.04       11.33      7.58 o
  -2  18   5        0.08       -6.93      7.03 o
  -1  18   5      189.29      189.55     10.82 o
   0  18   5       31.74       21.18     13.75 o
   1  18   5        4.93       -7.18      7.18 o
   2  18   5        7.39       -0.81      7.13 o
   3  18   5       22.32       15.83      4.45 o
   4  18   5       22.33       22.55      4.60 o
   5  18   5       62.05       64.01      5.66 o
  -5  19   5        1.99        5.11      4.55 o
  -4  19   5        0.81        0.00      4.15 o
  -3  19   5        3.50        7.18      4.25 o
  -2  19   5        2.94       21.69      7.99 o
  -1  19   5       63.00       59.36      9.10 o
   0  19   5        5.90       -0.98      5.09 o
   1  19   5       41.01       43.94      8.75 o
   2  19   5      174.33      153.75     11.63 o
   3  19   5        6.92        6.88      4.25 o
   4  19   5        5.81       -2.73      4.40 o
   5  19   5        0.57       -4.85      4.85 o
  -5  20   5        9.17       18.30      4.95 o
  -4  20   5        2.52        9.56      4.40 o
  -3  20   5        0.52       -0.46      4.25 o
  -2  20   5        0.05        2.63      4.04 o
  -1  20   5        2.03       -8.14      8.14 o
   0  20   5       16.92       31.84     13.47 o
   1  20   5        4.77       10.11      4.25 o
   2  20   5       12.09       -0.30      4.45 o
   3  20   5       12.38       15.67      4.40 o
   4  20   5        0.26        3.19      4.50 o
  -4  21   5        6.41        4.90      4.55 o
  -3  21   5        0.09        1.52      4.40 o
  -2  21   5       21.42       25.23      4.55 o
  -1  21   5       33.52       31.30      4.65 o
   0  21   5       29.95       32.39      4.93 o
   1  21   5        0.05       -4.10      4.10 o
   2  21   5        7.02        8.95      4.45 o
   3  21   5        0.10        4.95      4.35 o
   4  21   5        1.56        2.48      4.70 o
  -4  22   5       17.49       12.99      5.06 o
  -3  22   5       32.86       37.36      5.31 o
  -2  22   5       21.78       19.62      4.65 o
  -1  22   5       11.48        3.08      4.45 o
   0  22   5        9.72       12.81      3.07 o
   1  22   5       14.86       14.61      4.60 o
   2  22   5       26.64       19.31      4.70 o
   3  22   5        2.93       -4.55      4.55 o
  -3  23   5        2.28        6.07      4.80 o
  -2  23   5       27.64       24.27      4.95 o
  -1  23   5       26.35       30.23      4.95 o
   0  23   5       66.87       62.21      3.93 o
   1  23   5        0.00        2.17      4.50 o
   2  23   5       19.72       18.56      4.90 o
   3  23   5        0.00       11.27      4.80 o
  -2  24   5        1.92        0.66      4.65 o
  -1  24   5        9.35       10.47      4.75 o
   0  24   5        2.09       -3.32      3.32 o
   1  24   5        2.30        3.89      4.70 o
   2  24   5        5.14        5.21      4.80 o
  -1  25   5       53.78       57.33      5.71 o
   0  25   5        1.60       -4.63      4.63 o
  -8   0   6       99.46       94.75      6.37 o
  -6   0   6       37.86       52.38      8.29 o
  -4   0   6      101.53       97.12      8.54 o
  -2   0   6      995.39     1015.33     26.75 o
   0   0   6       36.19       26.54      4.52 o
   2   0   6      134.38      165.38      9.15 o
   4   0   6      105.11      123.01      9.00 o
   6   0   6       85.83       92.37      5.61 o
  -8   1   6        9.92       14.91      4.95 o
  -7   1   6       39.05       42.98      5.06 o
  -6   1   6        4.45       -5.56      6.98 o
  -5   1   6      118.14      111.79      9.15 o
  -4   1   6        0.34       -4.45      7.03 o
  -3   1   6        1.36       -3.19      6.32 o
  -2   1   6       39.87       40.25      7.13 o
  -1   1   6       36.41       22.09      6.62 o
   0   1   6       90.25       90.60     19.31 o
   1   1   6        0.44        2.12      6.17 o
   2   1   6        7.29        3.08      6.12 o
   3   1   6       22.94       10.47      6.67 o
   4   1   6       99.64       73.61      9.00 o
   5   1   6       23.52       24.57      7.58 o
   6   1   6       23.75       21.18      4.75 o
   7   1   6        1.51       -4.65      4.65 o
  -8   2   6       41.96       44.24      5.66 o
  -7   2   6       11.95        6.62      4.50 o
  -6   2   6       33.26       24.72      8.14 o
  -5   2   6       41.82       32.56      7.63 o
  -4   2   6       38.03       38.02      7.58 o
  -3   2   6        7.87        5.76      6.27 o
  -2   2   6       42.97       46.72      7.13 o
  -1   2   6      657.76      593.01     17.34 o
   0   2   6       18.76       23.38      4.65 o
   1   2   6      168.31      178.73      9.10 o
   2   2   6        7.38       27.81      6.52 o
   3   2   6        1.31       -6.32      6.32 o
   4   2   6        0.46        5.56      6.93 o
   5   2   6       21.33        6.93      7.58 o
   6   2   6        8.68       19.11      4.30 o
   7   2   6        8.86       12.64      4.85 o
  -8   3   6        1.60        1.72      4.80 o
  -7   3   6       22.81       25.63      4.95 o
  -6   3   6      110.04      131.25     10.06 o
  -5   3   6        1.09       -0.35      7.13 o
  -4   3   6      366.54      342.49     14.00 o
  -3   3   6       41.52       32.31      7.33 o
  -2   3   6        5.11        4.35      7.03 o
  -1   3   6        6.36        7.84      6.12 o
   0   3   6       15.64       11.84      8.90 o
   1   3   6        0.01        6.42      5.92 o
   2   3   6      140.71      137.62      8.75 o
   3   3   6        7.28        2.17      6.52 o
   4   3   6      200.22      193.79     10.57 o
   5   3   6        0.91        4.65      6.88 o
   6   3   6       19.47       22.55      4.55 o
   7   3   6        5.67       10.06      4.70 o
  -8   4   6       10.04       15.12      4.95 o
  -7   4   6       77.18       81.75      5.71 o
  -6   4   6       58.88       61.53      9.35 o
  -5   4   6      524.75      514.84     17.09 o
  -4   4   6        8.60       -0.66      6.72 o
  -3   4   6      199.59      205.32     10.36 o
  -2   4   6        6.41        9.25      7.03 o
  -1   4   6       48.04       63.60      7.18 o
   0   4   6       30.50       35.20     13.40 o
   1   4   6      123.62      137.37      8.70 o
   2   4   6       74.17       72.15      8.39 o
   3   4   6        5.82        8.49      6.22 o
   4   4   6       23.53       23.56      7.13 o
   5   4   6      142.23      165.13     10.57 o
   6   4   6        5.40       14.21      4.20 o
   7   4   6       21.90       18.91      5.16 o
  -7   5   6        0.05       -1.67      4.35 o
  -6   5   6       80.31       77.81      8.95 o
  -5   5   6      177.33      204.06     11.02 o
  -4   5   6      319.22      284.85     12.64 o
  -3   5   6      257.34      239.09     10.77 o
  -2   5   6       13.91       28.52      6.88 o
  -1   5   6      120.63      104.10      7.99 o
   0   5   6        0.10        4.74      4.31 o
   1   5   6        1.39       -5.81      6.02 o
   2   5   6      105.42      111.84      9.15 o
   3   5   6        5.77        4.15      6.62 o
   4   5   6       25.93       23.51      7.43 o
   5   5   6        9.77       -0.81      7.58 o
   6   5   6        5.02        0.15      4.50 o
   7   5   6       13.66       15.88      4.95 o
  -7   6   6       10.63        8.80      4.60 o
  -6   6   6        0.41       -0.71      4.20 o
  -5   6   6      136.16      143.28     10.26 o
  -4   6   6      525.13      513.93     17.80 o
  -3   6   6       64.71       63.50      7.84 o
  -2   6   6     2175.35     2204.88     51.06 o
  -1   6   6      199.04      197.99      9.66 o
   0   6   6      367.92      359.87      9.22 o
   1   6   6      304.73      260.23     11.38 o
   2   6   6       23.89       22.85      7.33 o
   3   6   6        0.57       10.06      6.42 o
   4   6   6       56.95       64.11      7.94 o
   5   6   6       13.23       -2.83      7.33 o
   6   6   6        7.26       12.59      4.50 o
   7   6   6       16.92       16.23      5.06 o
  -7   7   6        3.61        9.71      4.70 o
  -6   7   6        3.69       16.43      4.30 o
  -5   7   6       23.43       30.89      7.43 o
  -4   7   6       13.03       15.42      7.08 o
  -3   7   6      126.90      126.30      9.05 o
  -2   7   6        0.56        3.84      7.08 o
  -1   7   6     1235.68     1170.29     29.02 o
   0   7   6      577.17      575.27     24.70 o
   1   7   6       79.94       63.05      7.94 o
   2   7   6       21.64       21.99      7.18 o
   3   7   6      159.23      161.74      9.76 o
   4   7   6      219.57      200.82     11.38 o
   5   7   6      148.44      141.11     10.77 o
   6   7   6        0.29       -3.64      4.30 o
   7   7   6       52.31       52.48      5.81 o
  -7   8   6        1.24       -1.11      4.55 o
  -6   8   6      113.75      115.38      5.97 o
  -5   8   6       70.94       62.90      8.75 o
  -4   8   6        6.09       11.88      6.72 o
  -3   8   6      158.46      154.46      9.91 o
  -2   8   6        1.01        3.34      6.62 o
  -1   8   6     1398.15     1253.06     30.69 o
   0   8   6       93.70      107.72      6.50 o
   1   8   6      370.29      334.60     13.09 o
   2   8   6      218.34      200.21     10.62 o
   3   8   6      102.58       92.22      8.95 o
   4   8   6        0.00        4.90      6.93 o
   5   8   6       21.26       26.39      4.55 o
   6   8   6        0.00       -4.40      4.40 o
  -7   9   6        0.97       -4.45      4.45 o
  -6   9   6        8.19        2.33      4.55 o
  -5   9   6       72.29       68.56      8.60 o
  -4   9   6        4.49       -1.42      6.98 o
  -3   9   6       95.75       93.43      8.65 o
  -2   9   6        0.73        7.18      6.62 o
  -1   9   6      251.48      265.54     11.63 o
   0   9   6      284.47      281.84      8.42 o
   1   9   6      383.51      344.86     13.50 o
   2   9   6      150.88      154.71     10.21 o
   3   9   6      266.09      289.60     12.18 o
   4   9   6       49.88       44.90      8.24 o
   5   9   6       30.11       23.31      4.60 o
   6   9   6       26.67       26.59      4.85 o
  -7  10   6        6.44        1.97      4.70 o
  -6  10   6      161.05      162.24      6.77 o
  -5  10   6        4.54       -1.21      7.13 o
  -4  10   6       63.80       61.68      8.29 o
  -3  10   6        0.06       -3.39      6.88 o
  -2  10   6        0.56       -0.30      6.57 o
  -1  10   6      387.02      378.18     14.51 o
   0  10   6       53.00       65.91      5.45 o
   1  10   6      265.66      269.08     11.68 o
   2  10   6      942.41      872.75     25.13 o
   3  10   6      508.28      470.76     16.63 o
   4  10   6      189.17      198.29     11.58 o
   5  10   6       24.80       23.05      4.80 o
   6  10   6        0.17       -0.30      4.55 o
  -7  11   6        0.43       -0.86      4.80 o
  -6  11   6        8.13       11.48      4.60 o
  -5  11   6       11.51       -0.81      7.43 o
  -4  11   6       48.17       43.73      7.99 o
  -3  11   6        0.29       11.48      6.62 o
  -2  11   6        1.25        5.31      6.67 o
  -1  11   6       40.09       39.94      7.74 o
   0  11   6      209.25      206.70      7.61 o
   1  11   6      112.80      105.77      8.90 o
   2  11   6       15.50       21.03      7.13 o
   3  11   6       43.95       39.69      8.24 o
   4  11   6      169.02      145.76     10.97 o
   5  11   6      221.03      233.43      7.38 o
   6  11   6       60.28       51.67      5.76 o
  -7  12   6        5.54        9.05      5.06 o
  -6  12   6       28.35       36.05      5.11 o
  -5  12   6       56.90       58.29      5.11 o
  -4  12   6        4.78       -5.06      7.33 o
  -3  12   6      107.17      108.55      9.05 o
  -2  12   6       27.94       20.22      7.38 o
  -1  12   6      468.34      471.51     15.93 o
   0  12   6      341.93      297.99      9.12 o
   1  12   6        0.03        6.37      6.62 o
   2  12   6      215.77      194.50     10.72 o
   3  12   6        2.26       12.84      6.72 o
   4  12   6       27.78       30.18      8.14 o
   5  12   6        0.55       11.17      4.40 o
   6  12   6       16.27       12.03      5.21 o
  -6  13   6        4.60       12.03      4.65 o
  -5  13   6       30.07       33.37      4.85 o
  -4  13   6       19.06       27.00      7.89 o
  -3  13   6       32.20       28.16      7.63 o
  -2  13   6       99.75       89.89      8.95 o
  -1  13   6      806.56      796.61     22.95 o
   0  13   6       64.11       69.62      5.93 o
   1  13   6      111.12      116.94      9.30 o
   2  13   6       51.89       61.38      8.49 o
   3  13   6        2.40        7.43      7.43 o
   4  13   6       59.33       50.96      5.01 o
   5  13   6        0.37        0.91      4.45 o
   6  13   6       38.60       41.66      5.56 o
  -6  14   6       65.39       60.37      5.61 o
  -5  14   6       45.58       19.97      4.90 o
  -4  14   6       14.70       17.24      7.68 o
  -3  14   6      196.61      183.73     11.17 o
  -2  14   6        8.35       14.66      6.72 o
  -1  14   6       71.58       98.29      8.54 o
   0  14   6        6.73        3.61      6.88 o
   1  14   6       49.62       41.41      8.19 o
   2  14   6       43.05       41.76      8.09 o
   3  14   6       39.41       50.71      8.60 o
   4  14   6        4.57        9.40      4.25 o
   5  14   6       25.97       36.71      4.90 o
  -6  15   6        0.19       -1.82      4.75 o
  -5  15   6        4.24        3.94      4.50 o
  -4  15   6      123.01      126.85      6.12 o
  -3  15   6        9.70       13.09      7.53 o
  -2  15   6       10.19       24.72      7.58 o
  -1  15   6       49.49       53.24      8.09 o
   0  15   6      166.30      171.59      7.45 o
   1  15   6        1.73        6.72      7.53 o
   2  15   6       55.45       55.06      8.44 o
   3  15   6        2.35       -4.35      4.35 o
   4  15   6       21.04       33.72      4.60 o
   5  15   6       18.67       22.09      5.06 o
  -6  16   6       21.27       27.45      5.41 o
  -5  16   6        8.67        3.29      4.70 o
  -4  16   6       61.24       62.84      5.21 o
  -3  16   6        8.04        5.36      7.99 o
  -2  16   6       57.09       45.45      8.39 o
  -1  16   6       24.20       24.88      7.89 o
   0  16   6        0.82        8.99      8.42 o
   1  16   6       12.41        8.95      7.18 o
   2  16   6       22.24       30.18      7.68 o
   3  16   6       44.07       46.11      5.01 o
   4  16   6        0.57        0.30      4.30 o
   5  16   6       14.02       17.59      5.06 o
  -5  17   6       61.54       53.59      5.66 o
  -4  17   6       10.35       -2.07      4.65 o
  -3  17   6       12.13       13.60      4.50 o
  -2  17   6        5.89        3.29      7.63 o
  -1  17   6       13.55        5.56      7.53 o
   0  17   6       16.28        9.93      5.31 o
   1  17   6        2.25       -7.18      7.18 o
   2  17   6        9.77        0.25      4.25 o
   3  17   6       46.39       55.21      5.11 o
   4  17   6        0.38       -1.57      4.40 o
  -5  18   6        2.32        2.17      4.85 o
  -4  18   6        8.69       14.41      4.45 o
  -3  18   6        0.89        6.27      4.40 o
  -2  18   6        1.04       -2.07      4.20 o
  -1  18   6        3.37        5.21      4.15 o
   0  18   6       27.46       24.95      5.41 o
   1  18   6        0.73        6.12      4.30 o
   2  18   6        3.22        4.15      4.10 o
   3  18   6       12.36       13.04      4.55 o
   4  18   6       25.39       38.58      5.11 o
  -4  19   6       18.09       22.40      4.70 o
  -3  19   6        6.21       17.85      4.50 o
  -2  19   6       19.17       11.98      4.60 o
  -1  19   6      162.04      165.28      6.62 o
   0  19   6       11.54       15.84      3.20 o
   1  19   6        8.12        1.47      4.40 o
   2  19   6       27.81       28.36      4.75 o
   3  19   6        4.79       25.18      4.60 o
   4  19   6       21.13       22.85      5.21 o
  -4  20   6        7.20        6.57      4.90 o
  -3  20   6       14.16       11.02      4.90 o
  -2  20   6       15.35       24.22      4.80 o
  -1  20   6        0.00       -0.76      4.30 o
   0  20   6        0.85        4.51      5.49 o
   1  20   6      130.64      145.10      6.42 o
   2  20   6       21.53       17.75      4.85 o
   3  20   6        2.75        7.33      4.60 o
  -3  21   6       19.29       18.15      4.85 o
  -2  21   6        0.73        0.15      4.35 o
  -1  21   6        0.36        1.37      4.40 o
   0  21   6       20.28       20.08      3.41 o
   1  21   6       11.94        8.60      4.70 o
   2  21   6       17.30        8.04      4.80 o
   3  21   6        0.01        4.90      4.75 o
  -2  22   6       26.09       32.11      4.90 o
  -1  22   6       10.91       12.39      4.80 o
   0  22   6        0.59       -2.73      3.24 o
   1  22   6       13.04       27.50      5.01 o
   2  22   6       23.03       18.50      5.16 o
  -1  23   6        2.67        4.20      4.85 o
   0  23   6        1.98       -0.32      3.45 o
   1  23   6        3.72       15.57      4.75 o
  -7   0   7      191.39      191.52      7.38 o
  -5   0   7      185.21      191.21     11.43 o
  -3   0   7       10.59        5.41      6.72 o
  -1   0   7      330.64      345.62     12.99 o
   1   0   7       29.60       23.46      7.08 o
   3   0   7      121.27      102.13      9.40 o
   5   0   7      136.79      154.15      6.32 o
  -7   1   7        3.52        0.66      4.75 o
  -6   1   7       20.45       21.89      4.75 o
  -5   1   7        4.75        5.21      7.03 o
  -4   1   7        2.02       13.95      6.52 o
  -3   1   7       35.82       51.32      7.74 o
  -2   1   7      320.16      337.99     14.06 o
  -1   1   7        0.78        2.17      6.72 o
   0   1   7        4.06        2.76      5.28 o
   1   1   7       17.44       13.35      7.28 o
   2   1   7        1.13       -6.32      6.32 o
   3   1   7       74.35       55.46      8.34 o
   4   1   7        0.16       -5.16      7.13 o
   5   1   7       71.70       78.32      5.46 o
   6   1   7        5.92        5.16      4.75 o
  -7   2   7       25.23       30.69      5.26 o
  -6   2   7      282.24      286.47      7.94 o
  -5   2   7       28.24       30.08      8.14 o
  -4   2   7      143.36      142.83     10.06 o
  -3   2   7      145.66      146.87     10.01 o
  -2   2   7      110.23      116.39      8.85 o
  -1   2   7        4.26       13.40      6.83 o
   0   2   7       47.04       34.60      5.79 o
   1   2   7      117.89      117.95      8.90 o
   2   2   7       12.18       10.11      6.42 o
   3   2   7       29.04       39.69      7.38 o
   4   2   7        7.47        3.19      7.13 o
   5   2   7        0.95        6.22      4.10 o
   6   2   7        0.19        8.90      4.45 o
  -7   3   7      161.30      165.13      7.18 o
  -6   3   7       29.26       29.68      4.95 o
  -5   3   7      486.59      478.69     18.10 o
  -4   3   7        8.49        5.92      7.48 o
  -3   3   7      111.90      110.12      9.35 o
  -2   3   7       19.49       20.73      8.34 o
  -1   3   7      315.49      306.29     12.49 o
   0   3   7      269.23      248.21      8.00 o
   1   3   7       28.19       46.26      7.28 o
   2   3   7        7.26        8.49      6.42 o
   3   3   7       56.50       65.73      8.29 o
   4   3   7        0.00       -4.80      6.77 o
   5   3   7       20.58       34.63      4.60 o
   6   3   7        1.13       -4.55      4.55 o
  -7   4   7       13.69       12.34      5.11 o
  -6   4   7        0.16       -1.77      4.55 o
  -5   4   7      318.16      308.21     13.55 o
  -4   4   7       72.69       86.15      8.90 o
  -3   4   7      158.04      175.19     10.26 o
  -2   4   7       94.81       74.52      9.10 o
  -1   4   7      191.87      187.88     10.11 o
   0   4   7       24.20       38.57      5.24 o
   1   4   7       25.71       38.68      7.38 o
   2   4   7       32.60       26.09      8.14 o
   3   4   7       41.18       38.48      7.99 o
   4   4   7        0.08       -0.40      7.33 o
   5   4   7       19.28       20.43      4.55 o
   6   4   7        6.38        5.71      4.80 o
  -7   5   7       39.73       54.05      5.56 o
  -6   5   7       90.02       78.97      5.71 o
  -5   5   7        2.70        3.69      7.23 o
  -4   5   7      164.47      153.75     10.67 o
  -3   5   7       39.85       23.05      7.53 o
  -2   5   7      892.23     1007.59     27.25 o
  -1   5   7        8.51       21.54      6.93 o
   0   5   7        0.77       -1.15      6.95 o
   1   5   7       12.79       14.81      6.67 o
   2   5   7        0.01        8.80      7.43 o
   3   5   7       26.47       15.57      7.23 o
   4   5   7       56.28       59.61      8.80 o
   5   5   7        3.52        7.23      4.35 o
   6   5   7       29.93       44.69      5.31 o
  -7   6   7        3.28        3.54      4.80 o
  -6   6   7        3.16       -2.43      4.60 o
  -5   6   7       10.38       11.12      4.60 o
  -4   6   7       11.00       14.61      7.03 o
  -3   6   7      135.90      137.67     10.01 o
  -2   6   7      398.77      391.43     15.22 o
  -1   6   7       51.06       46.46      7.74 o
   0   6   7      129.51      125.97      8.17 o
   1   6   7        1.82       -6.72      6.72 o
   2   6   7        7.11        2.48      6.93 o
   3   6   7      158.12      150.41     10.36 o
   4   6   7       17.07        2.88      7.58 o
   5   6   7       14.01       21.84      4.60 o
   6   6   7        6.15        4.35      4.55 o
  -7   7   7        2.87        7.18      4.85 o
  -6   7   7        2.31        7.58      4.45 o
  -5   7   7        6.48        4.35      4.25 o
  -4   7   7        3.23        5.11      6.93 o
  -3   7   7      129.06      115.17      9.35 o
  -2   7   7        7.11       13.20      6.72 o
  -1   7   7      193.47      190.76     10.57 o
   0   7   7        5.86       11.86      4.73 o
   1   7   7      596.21      568.18     18.50 o
   2   7   7        7.36       19.57      6.93 o
   3   7   7       12.12       14.56      7.58 o
   4   7   7       56.88       41.71      4.80 o
   5   7   7        8.10       -2.58      4.50 o
   6   7   7        0.10       -2.38      4.90 o
  -6   8   7        2.96        8.95      4.55 o
  -5   8   7        0.06       -3.84      4.30 o
  -4   8   7        2.12        6.77      7.13 o
  -3   8   7       24.43       36.45      7.43 o
  -2   8   7        2.70        9.91      7.08 o
  -1   8   7      123.18      121.19      9.76 o
   0   8   7        2.00        4.39      4.83 o
   1   8   7       11.85       16.99      6.98 o
   2   8   7       17.94       15.88      7.43 o
   3   8   7       49.31       50.96      8.49 o
   4   8   7       33.32       30.89      4.75 o
   5   8   7        6.64        5.71      4.60 o
   6   8   7        0.22       -0.71      4.70 o
  -6   9   7       25.38       26.90      5.01 o
  -5   9   7       49.70       46.06      5.06 o
  -4   9   7        1.01       11.38      7.38 o
  -3   9   7        2.64       -3.03      6.98 o
  -2   9   7      138.71      133.88     10.21 o
  -1   9   7      204.57      217.05     11.12 o
   0   9   7        1.50       -5.38      5.38 o
   1   9   7        3.15       10.31      6.88 o
   2   9   7      131.87      135.25     10.06 o
   3   9   7       28.63       34.78      7.58 o
   4   9   7       45.08       55.92      5.01 o
   5   9   7       18.06       21.89      4.70 o
  -6  10   7       52.57       47.02      5.41 o
  -5  10   7       16.46       16.33      4.55 o
  -4  10   7        1.50       -3.99      3.99 o
  -3  10   7       21.38       29.43      7.74 o
  -2  10   7      134.09      130.54      9.86 o
  -1  10   7       21.44       17.14      7.63 o
   0  10   7       17.14       27.17      5.71 o
   1  10   7      117.15      135.85      9.81 o
   2  10   7       12.99       14.66      7.33 o
   3  10   7       16.25       35.59      7.48 o
   4  10   7        0.01       -4.35      4.35 o
   5  10   7       16.62       26.59      4.95 o
  -6  11   7        6.37       -3.13      4.90 o
  -5  11   7       19.18       14.16      4.55 o
  -4  11   7        2.09        0.00      4.30 o
  -3  11   7        1.70        5.56      7.13 o
  -2  11   7       20.49       -3.44      7.28 o
  -1  11   7       77.93       75.54      8.90 o
   0  11   7        7.12        7.68      4.91 o
   1  11   7      146.15      143.28     10.21 o
   2  11   7       35.48       38.42      7.89 o
   3  11   7        0.36        1.11      4.15 o
   4  11   7        1.20        7.84      4.30 o
   5  11   7        1.94       -0.15      4.65 o
  -6  12   7        3.94       -2.22      5.31 o
  -5  12   7        3.56        2.93      4.45 o
  -4  12   7       27.55       24.67      4.45 o
  -3  12   7       48.47       62.34      8.65 o
  -2  12   7      247.40      230.50     11.93 o
  -1  12   7        0.91       15.47      7.03 o
   0  12   7        1.92        5.06      5.06 o
   1  12   7       10.86       30.44      7.48 o
   2  12   7       53.45       47.98      9.00 o
   3  12   7       11.01       10.01      4.30 o
   4  12   7      103.13      106.53      5.92 o
   5  12   7        1.66        2.33      4.90 o
  -5  13   7        1.49       -4.55      4.55 o
  -4  13   7        0.35        1.16      4.30 o
  -3  13   7        8.65       -0.56      4.20 o
  -2  13   7        2.33        6.07      7.03 o
  -1  13   7       52.09       56.53      8.34 o
   0  13   7       44.15       49.41      8.77 o
   1  13   7       92.91       91.36      9.35 o
   2  13   7       63.04       59.41      5.16 o
   3  13   7       12.32       13.90      4.50 o
   4  13   7        8.35        6.83      4.60 o
   5  13   7       31.31       27.30      5.36 o
  -5  14   7        8.99        3.24      4.90 o
  -4  14   7       18.77        7.48      4.45 o
  -3  14   7        0.03        3.29      4.15 o
  -2  14   7       28.06       39.28      4.60 o
  -1  14   7      102.00      107.08      9.81 o
   0  14   7       59.66       45.64      6.08 o
   1  14   7       14.05        3.69      7.94 o
   2  14   7        4.01        2.78      4.04 o
   3  14   7        1.21       -4.20      4.20 o
   4  14   7        8.04       17.80      4.65 o
  -5  15   7        8.54       12.44      4.80 o
  -4  15   7        0.97       -2.78      4.55 o
  -3  15   7       17.65       22.25      4.60 o
  -2  15   7        6.41       10.47      4.20 o
  -1  15   7       18.19       16.48      4.55 o
   0  15   7        2.07        5.56      4.25 o
   1  15   7        1.65       13.85      4.25 o
   2  15   7        0.52        2.58      4.04 o
   3  15   7        9.22       14.71      4.40 o
   4  15   7        4.89        0.00      4.55 o
  -4  16   7        5.29        5.86      4.60 o
  -3  16   7       38.21       42.12      5.06 o
  -2  16   7      117.00      115.68      6.02 o
  -1  16   7        0.32        2.98      4.30 o
   0  16   7        4.01        1.61      3.99 o
   1  16   7        0.61        1.01      4.30 o
   2  16   7       10.45        9.66      4.45 o
   3  16   7        2.29       -4.25      4.30 o
   4  16   7        0.84       14.91      4.75 o
  -4  17   7       18.55       14.21      5.16 o
  -3  17   7        6.52        0.91      4.60 o
  -2  17   7       14.48       18.66      4.50 o
  -1  17   7        0.22       -4.10      4.20 o
   0  17   7       12.86       13.06      3.18 o
   1  17   7        6.79       16.74      4.40 o
   2  17   7       15.92       22.30      4.70 o
   3  17   7        1.36        0.30      4.45 o
  -4  18   7        0.13       -4.55      4.65 o
  -3  18   7        7.08        7.89      4.85 o
  -2  18   7       22.68       27.50      4.85 o
  -1  18   7       52.12       56.07      5.41 o
   0  18   7        9.37       10.83      3.18 o
   1  18   7        1.12       -4.55      4.55 o
   2  18   7        1.12       -0.81      4.45 o
   3  18   7        3.84        6.88      4.60 o
  -3  19   7        4.75       -4.55      4.55 o
  -2  19   7        1.92        0.81      4.55 o
  -1  19   7        6.91        5.36      4.60 o
   0  19   7        1.11        6.01      3.87 o
   1  19   7       13.82       12.79      4.90 o
   2  19   7        0.30       -0.35      4.75 o
  -2  20   7        6.03       -2.63      4.85 o
  -1  20   7        8.26       14.06      4.75 o
   0  20   7        0.00        6.32      3.25 o
   1  20   7        0.34       -2.98      4.80 o
  -6   0   8       23.06       24.32      5.06 o
  -4   0   8        2.69        3.19      4.04 o
  -2   0   8      187.32      207.95     11.38 o
   0   0   8        2.01       -2.09      9.63 o
   2   0   8       62.90       61.58      8.24 o
   4   0   8      178.87      173.97      6.83 o
  -6   1   8       58.18       59.36      5.61 o
  -5   1   8        5.84        5.51      4.40 o
  -4   1   8        2.48       -4.30      4.30 o
  -3   1   8       15.18       37.41      7.13 o
  -2   1   8        1.61        0.00      6.88 o
  -1   1   8       75.73       77.91      8.39 o
   0   1   8        0.96        3.19      6.67 o
   1   1   8        2.67       -2.28      7.13 o
   2   1   8      159.43      132.36     10.21 o
   3   1   8        0.85        9.91      3.94 o
   4   1   8       38.33       40.85      4.95 o
   5   1   8       15.19       14.00      4.95 o
  -6   2   8        1.64       -2.98      4.65 o
  -5   2   8        1.45       -3.89      4.40 o
  -4   2   8        0.15       -4.04      4.04 o
  -3   2   8       27.79       41.10      7.89 o
  -2   2   8       38.89       21.94      7.58 o
  -1   2   8      319.17      335.66     13.90 o
   0   2   8       14.11        5.37      4.84 o
   1   2   8      151.30      123.77     10.47 o
   2   2   8       24.28       33.98      7.58 o
   3   2   8       13.17        9.56      4.20 o
   4   2   8        3.96       13.70      4.50 o
   5   2   8        7.50       21.54      4.80 o
  -6   3   8       11.92       13.40      4.80 o
  -5   3   8        0.87        2.43      4.35 o
  -4   3   8       11.97       10.01      4.30 o
  -3   3   8       61.77       58.70      8.70 o
  -2   3   8       12.56       37.92      8.75 o
  -1   3   8       60.72       42.72      8.29 o
   0   3   8       27.65       42.04      5.27 o
   1   3   8       51.13       61.13      8.04 o
   2   3   8       38.82       41.76      8.39 o
   3   3   8       24.07       27.96      4.35 o
   4   3   8        0.06       -2.07      4.35 o
   5   3   8        2.84        8.54      4.70 o
  -6   4   8        2.79        3.84      4.75 o
  -5   4   8       18.74       16.08      4.60 o
  -4   4   8        2.78        8.24      4.04 o
  -3   4   8       35.56       30.39      8.24 o
  -2   4   8      148.10      154.26     11.22 o
  -1   4   8      197.39      185.60     11.22 o
   0   4   8       16.99       16.20      5.11 o
   1   4   8       80.03       90.85      8.95 o
   2   4   8       41.10       15.07      8.85 o
   3   4   8        1.44        7.58      4.10 o
   4   4   8       34.45       36.20      4.80 o
   5   4   8        3.21       10.72      4.75 o
  -6   5   8        0.00       -4.85      4.85 o
  -5   5   8       11.92       13.95      4.55 o
  -4   5   8       12.96       12.99      4.35 o
  -3   5   8        0.07       28.77      7.58 o
  -2   5   8      185.41      172.91     11.12 o
  -1   5   8        0.05       -2.63      7.28 o
   0   5   8       32.22       31.17      7.63 o
   1   5   8       20.79       15.12      7.38 o
   2   5   8        0.68       -8.34      8.34 o
   3   5   8       11.78       15.57      4.40 o
   4   5   8        2.69        4.40      4.35 o
   5   5   8        0.64       -2.68      4.65 o
  -6   6   8        6.18       -3.24      4.95 o
  -5   6   8       70.24       72.50      5.76 o
  -4   6   8       62.67       53.09      5.16 o
  -3   6   8       28.27       26.24      7.79 o
  -2   6   8      253.81      268.82     12.84 o
  -1   6   8      146.64      155.27     10.31 o
   0   6   8        0.63        8.57      5.76 o
   1   6   8        0.21       -3.13      6.83 o
   2   6   8        9.82        0.00      7.23 o
   3   6   8        3.83        9.76      4.30 o
   4   6   8       44.11       57.23      5.26 o
   5   6   8       22.63       33.87      5.16 o
  -5   7   8       73.73       68.36      5.71 o
  -4   7   8       15.88       17.85      4.50 o
  -3   7   8       31.99       31.60      4.60 o
  -2   7   8        0.16       -7.43      7.43 o
  -1   7   8      100.99      120.28      9.91 o
   0   7   8       11.41       11.92      5.13 o
   1   7   8        7.33       -7.23      7.23 o
   2   7   8       16.96       19.62      4.35 o
   3   7   8       24.82       31.75      4.65 o
   4   7   8        2.79       -1.57      4.45 o
  -5   8   8       32.86       36.05      5.21 o
  -4   8   8        6.37        1.47      4.45 o
  -3   8   8        1.94        0.40      4.15 o
  -2   8   8        1.14        3.29      7.48 o
  -1   8   8      134.10      168.77     10.87 o
   0   8   8        6.65       15.99      5.76 o
   1   8   8      101.13      116.49      9.96 o
   2   8   8       29.32       24.12      4.50 o
   3   8   8        0.26       -3.69      4.30 o
   4   8   8        0.02       -1.92      4.55 o
  -5   9   8        0.04        2.58      4.45 o
  -4   9   8        0.52       -3.74      4.20 o
  -3   9   8       17.75       20.93      4.30 o
  -2   9   8       29.14       35.49      4.80 o
  -1   9   8       36.73       22.25      8.04 o
   0   9   8        1.14       -2.95      5.46 o
   1   9   8        8.45       15.27      4.35 o
   2   9   8       14.74        7.79      4.35 o
   3   9   8       25.84       32.21      4.80 o
   4   9   8        4.85        4.50      4.70 o
  -5  10   8       10.05        5.76      4.70 o
  -4  10   8        6.03        7.94      4.45 o
  -3  10   8        2.24       -3.34      4.20 o
  -2  10   8       49.85       58.70      5.11 o
  -1  10   8        1.58       -1.77      4.30 o
   0  10   8       12.97        9.84      3.44 o
   1  10   8       20.51       26.49      4.30 o
   2  10   8       85.74       76.34      5.31 o
   3  10   8        0.02       -4.50      4.50 o
   4  10   8       50.69       51.47      5.41 o
  -5  11   8        0.70       -4.80      4.80 o
  -4  11   8        0.31       -1.87      4.55 o
  -3  11   8        0.29        4.15      4.20 o
  -2  11   8       55.22       59.20      5.11 o
  -1  11   8        0.34       -4.10      4.10 o
   0  11   8        0.08       -3.34      4.85 o
   1  11   8       11.64       14.66      4.30 o
   2  11   8        7.59       19.57      4.55 o
   3  11   8        0.00        3.59      4.35 o
   4  11   8        5.31       10.01      4.85 o
  -4  12   8        0.44       -4.15      4.40 o
  -3  12   8       11.38        8.19      4.65 o
  -2  12   8        3.27        9.05      4.30 o
  -1  12   8       60.76       68.10      5.26 o
   0  12   8        1.87       -0.15      3.02 o
   1  12   8       46.85       47.17      5.01 o
   2  12   8       33.49       49.85      5.06 o
   3  12   8        8.02       14.86      4.60 o
  -4  13   8       18.84       34.99      4.95 o
  -3  13   8       20.71       15.12      4.65 o
  -2  13   8        1.80        2.53      4.30 o
  -1  13   8        5.03       -1.77      4.40 o
   0  13   8        1.45        6.59      3.02 o
   1  13   8       14.33       15.42      4.50 o
   2  13   8        0.14       -1.42      4.40 o
   3  13   8        7.80        9.66      4.75 o
  -4  14   8       45.84       51.22      5.56 o
  -3  14   8        0.42        7.33      4.60 o
  -2  14   8       78.47       95.46      6.12 o
  -1  14   8        0.93       -0.76      4.30 o
   0  14   8       38.78       54.63      3.66 o
   1  14   8       52.50       65.88      5.31 o
   2  14   8       16.33       27.10      4.95 o
   3  14   8        1.19       -0.86      4.70 o
  -3  15   8       23.84       31.95      5.11 o
  -2  15   8       25.45       39.69      5.21 o
  -1  15   8        0.41        1.26      4.30 o
   0  15   8        0.00        0.36      4.15 o
   1  15   8        0.97        8.70      4.60 o
   2  15   8        3.94        3.89      4.35 o
  -3  16   8        6.67       10.26      5.01 o
  -2  16   8        0.54        3.08      4.55 o
  -1  16   8       73.22       94.34      6.07 o
   0  16   8        0.14        2.10      6.90 o
   1  16   8       18.56       18.56      4.90 o
   2  16   8        1.72       -0.66      4.75 o
  -2  17   8       12.34       12.18      5.16 o
  -1  17   8        1.53        0.81      4.75 o
   0  17   8        5.78       26.03      7.79 o
   1  17   8        0.00       -1.52      4.65 o
  -5   0   9       11.45       13.55      4.80 o
  -3   0   9        5.43        5.86      4.30 o
  -1   0   9        4.59       15.12      4.30 o
   1   0   9        6.20        9.76      4.30 o
   3   0   9       13.44        7.33      4.40 o
  -5   1   9        0.03       -4.65      4.65 o
  -4   1   9        6.37        2.53      4.50 o
  -3   1   9        1.29       -4.25      4.25 o
  -2   1   9       48.80       48.89      5.16 o
  -1   1   9       20.37       33.52      4.60 o
   0   1   9        0.15       -1.73      2.99 o
   1   1   9        4.90        8.04      4.20 o
   2   1   9       29.92       29.48      4.60 o
   3   1   9        0.93       10.67      4.55 o
  -4   2   9        4.46        5.06      4.30 o
  -3   2   9        1.84        8.90      4.30 o
  -2   2   9        4.55        4.20      4.30 o
  -1   2   9        6.80        8.90      4.30 o
   0   2   9       73.00       99.95      3.99 o
   1   2   9       20.08        9.66      4.45 o
   2   2   9        1.86       -2.58      4.20 o
   3   2   9        0.24       -4.50      4.50 o
  -4   3   9        0.01       -3.19      4.40 o
  -3   3   9        2.53       -3.49      4.35 o
  -2   3   9        0.29        6.02      4.15 o
  -1   3   9       64.48       82.61      5.46 o
   0   3   9       34.65       35.91      5.28 o
   1   3   9        0.30        2.22      4.20 o
   2   3   9       15.35       14.61      4.70 o
   3   3   9       75.44       86.61      5.76 o
  -4   4   9        5.99        8.80      4.50 o
  -3   4   9       19.58       17.09      4.60 o
  -2   4   9       17.33        5.76      4.50 o
  -1   4   9        0.64       -4.10      4.10 o
   0   4   9       11.59       19.08      3.16 o
   1   4   9       11.30       10.97      4.40 o
   2   4   9        0.46        7.08      4.45 o
   3   4   9        2.90        2.58      4.70 o
  -4   5   9       22.52       25.18      4.85 o
  -3   5   9        1.17        1.06      4.50 o
  -2   5   9       10.39       18.15      4.60 o
  -1   5   9        3.25        0.61      4.55 o
   0   5   9        0.59        5.28      3.06 o
   1   5   9        2.48       -1.52      4.35 o
   2   5   9        0.68        4.50      4.45 o
   3   5   9        8.10       24.27      4.85 o
  -4   6   9       54.79       49.75      5.56 o
  -3   6   9        0.38       -3.29      4.40 o
  -2   6   9       29.61       29.17      4.80 o
  -1   6   9        0.01        4.15      4.30 o
   0   6   9       23.79       38.82     11.91 o
   1   6   9        0.44        6.77      4.15 o
   2   6   9       25.64       29.07      4.80 o
   3   6   9        8.31        4.60      4.65 o
  -4   7   9        7.21       10.21      4.80 o
  -3   7   9       14.08       12.94      4.80 o
  -2   7   9        1.50        8.70      4.40 o
  -1   7   9        5.87        9.00      4.45 o
   0   7   9        0.92        2.73      3.11 o
   1   7   9        3.80        2.43      4.55 o
   2   7   9       17.11       12.34      4.70 o
   3   7   9        0.57        5.16      4.60 o
  -4   8   9        0.02       15.07      4.60 o
  -3   8   9       30.91       28.97      5.01 o
  -2   8   9        5.36        3.54      4.50 o
  -1   8   9        0.40       -0.46      4.20 o
   0   8   9       53.52       60.17      3.99 o
   1   8   9       24.03       24.47      4.80 o
   2   8   9        0.05        0.66      4.30 o
   3   8   9       11.65       12.18      4.85 o
  -3   9   9        0.39       -2.28      4.60 o
  -2   9   9        3.51        4.25      4.50 o
  -1   9   9       30.74       39.99      4.85 o
   0   9   9        4.47        6.03      3.23 o
   1   9   9        0.13        4.70      4.30 o
   2   9   9       49.35       62.14      5.71 o
  -3  10   9       14.87       17.54      5.06 o
  -2  10   9        0.05        3.03      4.45 o
  -1  10   9       17.73       16.18      4.85 o
   0  10   9       18.53       24.55      5.64 o
   1  10   9        6.04       -2.07      4.70 o
   2  10   9        9.55       12.79      4.90 o
  -3  11   9        4.28       12.99      4.75 o
  -2  11   9        0.15        2.28      4.65 o
  -1  11   9        1.64       -3.39      4.65 o
   0  11   9        9.86       13.39      3.34 o
   1  11   9       64.54       95.46      5.92 o
   2  11   9        0.52       -4.85      4.85 o
  -2  12   9        0.26       -1.52      4.75 o
  -1  12   9        3.26        6.72      4.65 o
   0  12   9       10.63       22.17      3.61 o
   1  12   9        0.61       -1.01      4.80 o
  -1  13   9       11.85       29.83      4.90 o
   0  13   9       32.47       40.12      3.95 o
  -2   0  10       10.17        4.20      4.80 o
   0   0  10       11.73       16.79      5.08 o
  -2   1  10        0.29        2.02      4.50 o
  -1   1  10        5.63        2.48      4.60 o
   0   1  10        0.00       -1.95      3.29 o
   1   1  10       14.30       17.95      4.95 o
  -2   2  10       26.90       42.07      5.26 o
  -1   2  10       35.17       33.27      5.41 o
   0   2  10        0.68        0.62      3.28 o
   1   2  10        9.61        3.54      4.85 o
  -2   3  10       10.32        7.79      5.01 o
  -1   3  10        0.90        7.03      4.70 o
   0   3  10       12.88       11.49      3.57 o
  -1   4  10       96.28      134.23      6.72 o
   0   4  10       14.88       13.86      3.72 o
  -1   5  10       21.31       25.58      5.21 o
   0   5  10       43.54       75.75     14.59 o
 
